# Supplementary material for: Proteomics identifies lipocalin-2 in neonatal inflammation associated with cerebrovascular alteration in mice and preterm infants
Source: iScience. 2023 Jun 27;26(7):107217. doi: 10.1016/j.isci.2023.107217 (PMC10366453; doi:10.1016/j.isci.2023.107217)
Supplement: Table S1. Differentially expressed proteins, related to Figure 1 [file mmc2.xlsx]

## Sheet: Sheet1
Accession	Gene_name	FC ratio SE/Ctrl	Pvalue
P06728	Apoa4	0.53665	1.21567e-06
P11672	Lcn2	15.2759	7.02414e-06
Q00623	Apoa1	0.612436	3.52873e-05
P11859	Agt	1.48289	7.29114e-05
Q91WP6	Serpina3n	2.09052	0.000198861
Q9Z1X4	Ilf3	1.0991	0.000234682
Q91X72	Hpx	2.16671	0.000299833
Q99NB9	Sf3b1	1.05755	0.000429243
Q6PDM2	LOC102641923	1.10784	0.000612248
Q61937	Npm1	1.04686	0.000706739
P01942	Hba-a1	0.584104	0.00110888
O88477	Igf2bp1	1.22941	0.00113034
P70333	Hnrnph2	1.05983	0.00159129
O55047	Tlk2	1.08127	0.00173304
P55065	Pltp	0.818997	0.00181931
P01867	Ighg2b	0.653249	0.00186444
Q9CX60	Lbh	1.18296	0.00192386
P25976	Ubtf	1.09968	0.00216157
Q922E4	Pcyt2	0.946544	0.00221411
P17809	Slc2a1	1.38341	0.00233732
P30412	Ppic	0.836004	0.00234444
Q6PDG5	Smarcc2	1.08275	0.00244505
Q6A068	Cdc5l	1.08052	0.00247574
Q9CQQ0	1810030N24Rik	1.15107	0.00248336
Q810A7	Ddx42	1.08795	0.00258156
O88569	Hnrnpa2b1	1.09467	0.00258707
P60824	Cirbp	1.18449	0.00259313
P08228	Sod1	1.10173	0.00297072
P56671	Maz	1.17559	0.00308338
Q8K019	Bclaf1	1.09646	0.00337
Q9JIX0	Eny2	1.12314	0.00339165
Q9D7S7	Rpl22l1	0.861857	0.00342685
Q62376	Snrnp70	1.06928	0.0035835
Q99JX7	Nxf1	1.08145	0.00366673
P50285	Fmo1	0.832496	0.00374896
O08529	Capn2	0.944092	0.00384761
Q8R2Y8	Ptrh2	1.08202	0.00431343
Q9QZQ8	H2afy	1.1238	0.00441626
Q66JX5	Fgfr1op	1.22768	0.00452911
Q9CRA8	Exosc5	1.1035	0.00458712
Q9Z0U1	Tjp2	0.881684	0.00459793
Q6P4T2	Snrnp200	1.07754	0.00464841
Q8BFR4	Gns	1.0972	0.00485773
Q9CWI3	Bccip	1.15333	0.0049623
Q9CX86	Hnrnpa0	1.12911	0.00501204
Q9QX47	Son	1.11333	0.00527066
Q922V4	Plrg1	1.14029	0.00539554
Q91X20	Ash2l	1.12606	0.00554758
P63017	Hspa8	0.958643	0.00597487
O08810	Eftud2	1.0752	0.00598481
Q99PV0	Prpf8	1.05612	0.0060253
P21460	Cst3	1.18262	0.006236
Q9WTR6	Slc7a11	0.728657	0.00639375
Q91VC3	Eif4a3	1.08372	0.00644071
Q69ZK0	Prex1	0.947981	0.00650773
P14069	S100a6	0.772204	0.00666939
Q63961	Eng	0.736085	0.00680413
Q9D1G2	Pmvk	0.89069	0.00681087
Q9R008	Mvk	0.918082	0.00705787
Q3UV17	Krt76	0.574891	0.00706401
P68404	Prkcb	0.944541	0.00729931
Q91V92	Acly	0.937487	0.00732561
O70133	Dhx9	1.0846	0.0073431
Q9CZX9	Emc4	0.953587	0.00744734
Q60900	Elavl3	1.10657	0.00791637
O35737	Hnrnph1	1.08929	0.00794808
Q99J36	Thumpd1	1.08923	0.00814207
Q9QYR6	Map1a	0.890812	0.00849248
Q9DCT5	Sdf2	0.910987	0.00852726
Q6P9K8	Caskin1	0.945731	0.00870392
P19324	Serpinh1	0.827512	0.00875557
Q99LD9	Eif2b2	1.05056	0.00910814
Q8K310	Matr3	1.09782	0.00913627
Q9D7S9	Chmp5	1.08806	0.00914753
Q8K0S0	Phyhip	0.896971	0.00969636
Q9CXX9	Cuedc2	0.86752	0.00984558
P17918	Pcna	0.849949	0.00986187
Q91VU7	Pus7	1.0834	0.00991637
P62073	Timm10	1.10119	0.0099587
Q6PD03	Ppp2r5a	0.899786	0.010119
P59281	Arhgap39	0.932272	0.0102699
O35143	Atpif1	1.27516	0.010544
Q8R0Y6	Aldh1l1	0.878946	0.0105737
P70340	Smad1	1.184	0.0106168
Q80SY5	Prpf38b	1.08789	0.0106357
P46096	Syt1	0.902918	0.0107037
Q8K354	Cbr3	0.842087	0.0107301
P63248	Pkia	1.24801	0.0107886
Q9JKR6	Hyou1	0.964237	0.0110081
Q3U1J0	Slc38a5	0.818501	0.0113344
P27545	Cers1	0.79732	0.011379
Q9CXE2	Bcl7a	1.22084	0.0117015
O70166	Stmn3	0.910409	0.0117449
P56959	Fus	1.08079	0.0118834
P18572	Bsg	0.881192	0.0120005
Q9Z0W3	Nup160	1.07412	0.0120094
Q9EPQ8	Tcf20	1.10636	0.0128797
P11499	Hsp90ab1	0.94289	0.0129131
Q9JJC6	Rilpl1	0.919764	0.0132757
Q9JMG7	Hdgfl3	1.11303	0.013636
Q61466	Smarcd1	1.08264	0.0138438
Q922U2	Krt5	0.649829	0.0139086
Q9JK23	Psmg1	1.08475	0.0139464
Q6A4J8	Usp7	1.04822	0.014047
Q9JIX8	Acin1	1.06206	0.0140746
Q6PGC1	Dhx29	0.91702	0.0143597
Q8VCH6	Dhcr24	0.86293	0.0148462
P02802	Mt1	1.52774	0.0152706
Q9CYA0	Creld2	1.13538	0.0153053
P70677	Casp3	1.10232	0.0153236
Q62086	Pon2	0.837336	0.0154248
Q8VHR5	Gatad2b	1.09067	0.0154414
Q80TS7	Ddn	0.754615	0.0159012
P61979	Hnrnpk	1.05286	0.0160075
P31648	Slc6a1	0.850449	0.0161623
Q3TIX9	Usp39	1.07182	0.0164444
Q02053	Uba1	1.03454	0.0164739
Q8CGC4	Lsm14b	1.1288	0.0165119
P54227	Stmn1	1.09723	0.016604
Q8R555	Crtac1	0.913082	0.0168537
E9Q3L2	Pi4ka	0.928217	0.0170065
Q8VBT6	Apobr	0.755981	0.017011
O35218	Cpsf2	1.08007	0.0170247
P12960	Cntn1	0.924484	0.0170407
Q9Z2U1	Psma5	1.08298	0.0171668
O35326	Srsf5	1.10509	0.0174541
Q921M3	Sf3b3	1.05593	0.0175258
E9Q7G0	Numa1	1.09053	0.0176035
Q3UH99	Shisa6	0.88755	0.0177363
Q0GNC1	Inf2	0.843147	0.0179952
Q62277	Syp	0.928674	0.0182718
Q9QXS1	Plec	0.888533	0.0183853
P38647	Hspa9	1.03571	0.018445
A2ASQ1	Agrn	0.948553	0.0187294
O88291	Zfp326	1.09631	0.0196702
Q3THK7	Gmps	1.07318	0.0197315
Q99L04	Dhrs1	0.927325	0.0199846
Q9CZT8	Rab3b	0.889868	0.0201188
Q8CGF7	Tcerg1	1.06448	0.020135
Q9JII6	Akr1a1	1.08007	0.020168
P56695	Wfs1	0.901734	0.02064
Q60809	Cnot7	1.09055	0.0206476
P53798	Fdft1	0.882399	0.0206931
Q3UGP9	Lrrc58	1.24597	0.0208282
Q61686	Cbx5	1.17343	0.0211794
Q69Z99	Zfp512	1.13603	0.0212272
Q6ZQA6	Igsf3	1.09422	0.021294
Q62383	Supt6	1.08328	0.0218514
Q9CPW7	Zmat2	1.14911	0.0219498
Q8VHL1	Setd7	0.85899	0.0219911
Q923D4	Sf3b5	1.18846	0.022193
Q8BLF1	Nceh1	0.87777	0.0222109
P49312	Hnrnpa1	1.12053	0.0224805
Q8BPN8	Dmxl2	0.961065	0.0225373
Q61390	Cct6b	1.22227	0.0226137
Q9D2N4	Dtna	0.906499	0.0229633
P52431	Pold1	1.20443	0.0232015
P14231	Atp1b2	0.920133	0.023408
Q60751	Igf1r	1.17211	0.0234206
O35295	Purb	0.931283	0.0236354
Q8VE80	Thoc3	1.10016	0.0236554
Q921I9	Exosc4	1.12592	0.0238213
Q99KP6	Prpf19	1.08735	0.0238382
Q9R1P0	Psma4	1.05618	0.02385
P17427	Ap2a2	0.932837	0.0240795
Q3UFF7	Lyplal1	0.903019	0.0246637
P09405	Ncl	1.06178	0.024955
O55203	Ldb2	1.21411	0.0251545
O88809	Dcx	1.11373	0.0252213
P52019	Sqle	0.856715	0.0252319
Q61656	Ddx5	1.04149	0.0253297
Q9QUP5	Hapln1	0.834923	0.0256455
P97352	S100a13	0.863514	0.0257224
Q3TXX4	Slc17a7	0.825246	0.0260163
P70288	Hdac2	1.07984	0.0261177
Q922F4	Tubb6	1.17007	0.0265571
Q9CRB2	Nhp2	1.08786	0.0266948
P80560	Ptprn2	0.935331	0.02684
P33175	Kif5a	0.912921	0.0269497
Q8BKX1	Baiap2	0.927508	0.0269568
Q61823	Pdcd4	1.22082	0.02704
Q64151	Sema4c	1.20299	0.0270543
Q62441	Tle4	1.20364	0.0274361
P60041	Sst	0.865145	0.0274792
Q80ZM7	Gtf2a2	1.11434	0.0275959
Q6P5G6	Ubxn7	1.1417	0.0279258
Q9CRT8	Xpot	1.06068	0.0282112
Q8BFQ4	Wdr82	1.06006	0.0282368
Q922W5	Pycr1	1.14432	0.0284536
B1AXV0	6430704M03Rik	0.841592	0.0284833
P80318	Cct3	1.04392	0.028607
Q01237	Hmgcr	0.891072	0.0287642
Q5DTL9	Slc4a10	0.876768	0.0287786
Q91YE7	Rbm5	1.12422	0.0291381
Q80X41	Vrk1	1.11111	0.029173
Q9D2R0	Aacs	0.920351	0.0297319
P97445	Cacna1a	0.935633	0.0299357
Q8CC35	Synpo	0.837752	0.0304492
P57780	Actn4	0.936154	0.0304505
P19096	Fasn	0.970277	0.0304744
Q9QZD9	Eif3i	1.05706	0.0307781
Q8R1F6	Hid1	0.927125	0.0308164
Q4FK66	Prpf38a	1.11442	0.0308628
Q71LX4	Tln2	0.94807	0.0311461
Q3UD01	Atxn7l3b	1.12919	0.0312059
P32067	Ssb	1.07267	0.0312512
Q99020	Hnrnpab	1.14904	0.0312991
P02088	Beta-s	0.628791	0.0313157
Q91Z31	Ptbp2	1.08077	0.0315462
Q3UGY8	Arfgef3	0.921618	0.031775
P26516	Psmd7	1.03204	0.0318976
P47809	Map2k4	0.956163	0.0322709
Q69ZX6	Morc2a	1.1191	0.0327516
P97760	Polr2c	1.07449	0.0329186
P26039	Tln1	0.903438	0.0330877
Q8BG15	Ctdspl2	1.10913	0.0331437
Q8CGM1	Adgrb2	0.847765	0.033331
O35286	Dhx15	1.03483	0.0335078
B2RXS4	Plxnb2	1.07493	0.0337722
Q68ED2	Grm7	0.902493	0.0338052
P21619	Lmnb2	1.09175	0.0338646
Q923G2	Polr2h	1.10373	0.0340416
Q9Z2D3	Dfna5	1.13363	0.0340658
Q9WTQ8	Timm23	0.942141	0.0341095
Q71M36	Cspg5	0.872641	0.0342069
O08784	Tcof1	1.11065	0.0342373
Q9R1T2	Sae1	1.04774	0.0342999
Q9D752	Mad2l2	1.09484	0.0344191
Q8BIV3	Ranbp6	0.946387	0.0346413
Q61207	Psap	1.14001	0.0347626
Q91ZJ5	Ugp2	0.959936	0.0348895
Q91V61	Sfxn3	1.0518	0.0349535
Q9Z1F9	Uba2	1.07018	0.0349789
Q9DBH5	Lman2	1.03922	0.03567
P84104	Srsf3	1.05891	0.035751
Q9QYX7	Pclo	0.949784	0.0360786
B2RQC6	Cad	0.953206	0.0371077
Q9JLI8	Sart3	1.05401	0.0372177
Q68FM6	Elfn2	1.07747	0.0375119
Q6NT99	Dusp23	1.14248	0.0376251
Q8JZR0	Acsl5	0.82837	0.0380727
Q9JJU8	Sh3bgrl	1.0681	0.0381092
O70318	Epb4.1l2	0.919483	0.0384211
Q61216	Mre11a	1.10393	0.0386768
Q9QUM9	Psma6	1.08607	0.0388591
Q8CCK0	H2afy2	1.12483	0.0389153
Q505F5	Lrrc47	1.04959	0.0389189
Q8C0D0	Trub1	1.11683	0.0389241
Q99JY8	Plpp3	0.945098	0.038966
Q6A065	Cep170	1.05793	0.0390883
Q9R1P1	Psmb3	1.05535	0.0391894
Q9DBC7	Prkar1a	0.87413	0.0396791
Q8BVG4	Dpp9	0.897702	0.0397722
P14824	Anxa6	0.893017	0.0398344
Q8BGD8	1810063B05Rik	0.855713	0.0398393
P47856	Gfpt1	0.923708	0.0403457
Q80XU8	Lrfn4	1.05912	0.0405926
Q9EP72	Emc7	0.911208	0.0409403
P61329	Fgf12	0.900621	0.0415949
Q6NS65	Gpr17	0.747086	0.0416279
P51150	Rab7	0.983272	0.0419094
Q60875	Arhgef2	0.930841	0.041963
P07758	Serpina1a	0.744931	0.0420004
Q641K1	Agtpbp1	0.939829	0.0423959
O35681	Syt3	0.847443	0.0426605
Q9CQ62	Decr1	0.858701	0.0428994
Q9DBF1	Aldh7a1	0.920111	0.0429529
E9Q784	Zc3h13	1.17743	0.0431116
Q80YQ8	Rmnd5a	0.952828	0.0432386
Q91YI0	Asl	0.93287	0.0433791
Q99JW4	Lims1	0.910507	0.0435957
P80314	Cct2	1.04694	0.0436748
Q64525	Hist2h2bb	1.09418	0.0438272
Q64511	Top2b	1.05066	0.0438629
Q8VHK5	Mlc1	0.911817	0.0439546
Q9D7P6	Iscu	0.932281	0.0441442
Q2TPA8	Hsdl2	0.938686	0.0444907
Q9CQE8	2700060E02Rik	1.04972	0.0446187
Q8JZK9	Hmgcs1	0.878616	0.0446421
Q9QXL8	Nme7	0.869152	0.0450597
O55060	Tpmt	0.915675	0.0452388
Q9CR41	2310003F16Rik	1.13525	0.0453801
Q4VA45	2700081O15Rik	1.11697	0.0454489
P11276	Fn1	0.868465	0.0454952
P20029	Hspa5	0.940493	0.0454958
Q80UP3	Dgkz	0.909812	0.0455008
Q64727	Vcl	0.903464	0.0457361
P17183	Eno2	0.891947	0.0457568
Q8BYW9	Eogt	0.910222	0.0457802
O09110	Map2k3	0.920172	0.0457942
Q6PIC6	Atp1a3	0.960662	0.0460533
Q8BGR6	Arl15	1.16322	0.0460922
Q8R502	Lrrc8c	1.07816	0.0462676
Q7TQD2	Tppp	0.867845	0.0464559
Q8VCW8	Acsf2	0.920983	0.0465968
Q8VBW6	Nae1	1.05844	0.0466222
Q62261	Spnb2	0.959632	0.0466504
Q8BGN8	Synpr	0.865812	0.0466669
P60603	Romo1	0.900334	0.0467313
P58137	Acot8	0.88482	0.0470527
Q3TUA9	4930444A02Rik	1.08136	0.0471764
Q03147	Cdk7	1.08602	0.0472043
Q9CRA4	Msmo1	0.84263	0.0473655
Q80TH2	Erbb2ip	0.771109	0.0475869
P11531	Dmd	0.940135	0.0476646
Q9Z2D6	Mecp2	1.08654	0.0477301
Q9ERF3	Wdr61	1.10689	0.047737
P16546	Spna2	0.956922	0.0477899
Q497V5		1.14349	0.0481039
Q9D051	Pdhb	0.965068	0.0487313
Q9WTM3	Sema6c	0.802928	0.0487966
Q922D8	Mthfd1	0.942692	0.0493834
Q00898	Serpina1e	0.836886	0.0493929
Q8BJ05	Zc3h14	1.0482	0.0495572
P84091	Ap2m1	0.954257	0.0496535
P62320	Snrpd3	1.13799	0.0497593
Q8C050	Rps6ka5	1.11163	0.0498238
Q6PH08	Erc2	0.937841	0.0499673
Q9WUM3	Coro1b	0.947095	0.0499746
P27661	H2afx	1.10666	0.0504479
Q9CQT7	Desi1	0.904724	0.0505233
A2RSJ4	Uhrf1bp1l	0.91233	0.0506304
Q8BJL1	Fbxo30	1.14149	0.0507291
P07901	Hsp90aa1	0.958342	0.0509702
Q9QXV0	Pcsk1n	1.10845	0.0510447
Q80UP8	Slc20a2	1.16022	0.0511205
Q9CYN9	Atp6ap2	0.923924	0.051333
Q8VDP4	2610301G19Rik	1.05237	0.0515941
Q6PCZ4	Magee1	1.13315	0.0516331
Q91WC0	Setd3	0.915098	0.0516374
P97783	Mllt11	1.27468	0.0517182
Q9QUI1	Fam89b	1.12965	0.0518005
Q9CQA6	Chchd1	0.885587	0.0519661
Q91VM5	Rbmxl1	1.09992	0.0519796
Q5SSW2	Psme4	1.08316	0.0525316
O35639	Anxa3	0.726479	0.0526094
P47877	Igfbp2	0.871585	0.0529528
B2RXR6	Ankrd44	1.11366	0.0533333
Q6IFX2	Krt42	0.263002	0.0534766
Q61545	Ewsr1	1.15022	0.0534848
Q61029	Tmpo	1.13407	0.0538038
O89103	Cd93	0.873598	0.0539909
Q78JE5	Fbxo22	1.11004	0.0540458
Q99LJ6	Gpx7	0.931629	0.0542388
P35803	Gpm6b	0.911	0.0544497
Q61464	Zfml	1.04873	0.0549066
P10605	Ctsb	1.07183	0.0551981
Q99KE1	Me2	0.920989	0.0553629
Q2HXL6	Edem3	1.14487	0.0554062
Q71FD5	Znrf2	1.08943	0.0556619
F8VPU2	Farp1	1.04703	0.0558014
Q61646	Hp	1.703	0.0558369
Q924T7	Rnf31	1.09804	0.0559342
Q60625	Icam5	0.89054	0.055968
Q8BTH8	Csnk1g1	1.04725	0.0560022
P62996	Tra2b	1.0738	0.0560905
P99026	Psmb4	1.08896	0.0562548
Q99MP8	Brap	0.919869	0.0565126
P63037	Dnaja1	0.959553	0.0569142
O54962	Banf1	1.2262	0.0570772
P57724	Pcbp4	1.09037	0.0572563
Q9EP69	Sacm1l	0.918292	0.0577333
Q9DCU6	Mrpl4	1.16476	0.0578472
Q6ZPZ3	Zc3h4	1.05856	0.0578985
P52795	Efnb1	1.10968	0.0581265
Q64127	Trim24	1.07651	0.0581292
P60764	Rac3	0.759162	0.0582132
Q61074	Ppm1g	1.0779	0.0587247
Q3UVX5	Grm5	0.959184	0.0587998
Q61781	Krt14	0.457143	0.0588654
Q921E2	Rab31	0.935599	0.0588861
Q8VCV1	Abhd17c	1.11565	0.05914
Q9QXW9	Slc7a8	0.852799	0.0594348
Q921F2	Tardbp	1.08935	0.0594401
Q6P1F6	Ppp2r2a	0.950101	0.0599501
P0C0A3	Chmp6	0.91309	0.0600055
Q08460	Kcnma1	0.926647	0.0602102
Q9CRY7	Gdpd1	1.12365	0.060844
Q3TFD2	Lpcat1	0.861092	0.0610063
Q9Z1M8	Ik	1.04828	0.0610158
P26369	U2af2	1.06583	0.0612107
Q8BND3	Wdr35	1.11239	0.0614025
Q8CHT3	Ints5	1.26374	0.0614898
Q9DC33	Hmg20a	1.07423	0.0616902
Q8BU14	Sec62	0.907068	0.0617926
Q9CWU6	Uqcc	0.921878	0.0623027
Q8C0M9	Asrgl1	0.909923	0.0623942
Q91YE6	Ipo9	0.95122	0.0624719
Q9JIS5	Sv2a	0.877014	0.062563
Q91VH1	Adipor1	0.794955	0.0634278
Q6P5F9	Xpo1	1.03884	0.0634468
Q8BIK4	Dock9	0.949949	0.0635873
Q9CQB5	Cisd2	0.953937	0.0636966
Q60739	Bag1	1.10271	0.0642802
Q925N0	Sfxn5	0.828424	0.0644171
P05063	Aldoc	1.1058	0.0644763
Q9EPC1	Parva	0.946721	0.0645568
P53395	Dbt	0.94601	0.0646014
Q9CRC8	Lrrc40	1.03197	0.0647305
Q9D1P4	Chordc1	0.932505	0.0651564
Q5DU14	Myo16	0.912388	0.0652089
Q9Z140	Cpne6	0.840909	0.065625
Q8BMF3	Me3	0.914742	0.0656499
Q9CQL5	Mrpl18	0.865719	0.0658612
Q3UHH1	2310021P13Rik	1.12303	0.0661467
O88935	Syn1	0.950434	0.0665288
Q06890	Clu	0.885493	0.0665915
P47915	Gm8210	0.803724	0.0668402
P46414	Cdkn1b	1.09328	0.067248
P61164	Actr1a	1.03636	0.0677803
Q60972	Rbbp4	1.0946	0.067786
Q8VCA8	Scrn2	1.09219	0.0680869
P70425	Rit2	1.06276	0.0681301
P20108	Prdx3	0.941143	0.0682123
Q9Z0L8	Ggh	1.08274	0.0682939
P17742	Ppia	1.03045	0.0683055
O54941	Smarce1	1.09447	0.068406
Q9EST5	Anp32b	1.13359	0.0685495
Q9Z1L5	Cacna2d3	0.917075	0.0686494
Q9Z1G4	Atp6v0a1	0.962471	0.0687127
Q5SW19	1300001I01Rik	0.927899	0.0687179
Q80U58	Pum2	1.10009	0.0687346
O35350	Capn1	0.907071	0.0687566
O88998	Olfm1	0.921695	0.0690335
Q60676	Ppp5c	1.04553	0.0690554
Q9DAT2	1600027N09Rik	1.11211	0.0690939
Q9WTS2	Fut8	0.929126	0.0691224
Q8K209	Adgrg1	0.90591	0.0691731
Q9Z2I2	Fkbp1b	0.920682	0.0694713
B1AWN6	Scn2a	0.927413	0.0696649
Q8BH97	Rcn3	0.800838	0.0698052
P61965	Wdr5	1.05573	0.0699936
Q8BFY6	Pef1	1.10768	0.0700329
Q91Y86	Mapk8	1.10927	0.0702351
Q9CQ49	Ncbp2	1.09927	0.0703643
Q7TNM2	Trim46	1.11696	0.0703701
Q9WV03	Fam50a	1.11447	0.0705
Q9R118	Htra1	1.31297	0.070623
Q8C854	Myef2	1.05414	0.070786
Q9ESN6	Trim2	1.06355	0.0708154
Q9QX66	Dpf1	1.13177	0.0709393
Q9CY62	Rnf181	0.917554	0.0714132
P61982	Ywhag	1.02652	0.07149
O35900	Lsm2	1.07051	0.0715492
Q5RKR3	Islr2	1.10289	0.0717311
Q9CT10	Ranbp3	1.11985	0.071813
P55772	Entpd1	0.805814	0.0719084
Q9WUA6	Akt3	1.0452	0.0720012
P11103	Parp1	1.09839	0.0721112
Q8VBT9	Aspscr1	0.952587	0.0721393
P60469	Ppfia3	0.964455	0.0722576
Q9QYJ3	Dnajb1	1.06201	0.0725386
Q04736	Yes1	0.916202	0.0725485
Q8BUY8	Gprasp2	1.11552	0.0727017
Q61696	Hspa1a	0.857472	0.0731652
Q9Z130	Hnrnpdl	1.04235	0.0732862
Q6PCX7	Rgma	1.04414	0.0735993
Q80W14	Prpf40b	1.09111	0.0743696
Q6NXI6	Rprd2	1.13736	0.0750329
Q9CY66	Gar1	1.11585	0.0752642
Q9D6E4	Ttc9b	0.935402	0.0758681
Q9JLT4	Txnrd2	0.966504	0.0761555
P50396	Gdi1	1.05769	0.0761899
P29758	Oat	0.946702	0.0763212
Q8K3G9	Appl2	0.886034	0.0763897
Q91YV9	Tmem246	0.955311	0.076605
Q9JI18	Lrp1b	0.830367	0.076666
Q8CIP5	Disp2	0.796836	0.0769629
Q9CQJ6	Denr	1.07836	0.0770814
Q9R0L7	Akap8l	1.06469	0.0771032
Q6DIC0	Smarca2	1.09146	0.0771058
Q91X43	Sh3d19	0.825596	0.0773946
P07356	Anxa2	0.849067	0.077612
Q8CHY3	Dym	0.936297	0.078155
P63094	Gnas	1.06122	0.0784341
Q9R0K7	Atp2b2	0.944129	0.0784859
Q9D0L8	Rnmt	1.11152	0.0787387
Q60714	Slc27a1	1.12395	0.0792408
Q9DC07	Nebl	0.873926	0.0792503
Q8BYC6	Taok3	0.584265	0.0793704
Q8C167	Prepl	0.947195	0.0795
P19253	Rpl13a	0.923447	0.0795571
Q8VEK0	Tmem30a	0.921053	0.0797249
Q8R307	Vps18	1.05973	0.0798343
Q9CQ80	Vps25	0.952613	0.0799455
Q8BKV1	Gpc2	1.16784	0.0800045
Q61990	Pcbp2	1.07706	0.0801354
Q8BTX9	Hsdl1	1.11289	0.0811846
Q5XG73	Acbd5	0.913883	0.0813146
Q8VD75	Hip1	0.954537	0.0814721
Q62148	Aldh1a2	0.619387	0.0815668
Q8BZ98	Dnm3	1.05548	0.0815831
P63280	Ube2i	1.0854	0.0816183
P42227	Stat3	1.17559	0.0817228
Q9CYZ8	Ssbp2	1.15487	0.0817293
P47757	Capzb	0.955695	0.0818786
Q9DB05	Napa	0.951108	0.0819215
Q6ZWQ0	Syne2	1.08188	0.0820767
Q6P5B0	Rrp12	0.95743	0.0823958
Q9WV02	Rbmx	1.09289	0.0826216
Q91V76	4931406C07Rik	1.05704	0.083185
Q9CR95	Necap1	1.06817	0.0832434
Q9CQ10	Chmp3	0.950668	0.0839015
Q8BLU0	Flrt2	0.914091	0.083977
P70398	Usp9x	1.02143	0.084042
Q8VE73	Cul7	0.876862	0.084126
Q9R0P3	Esd	1.11531	0.0842149
Q9D0E1	Hnrnpm	1.07607	0.0842933
Q920I9	Wdr7	0.965935	0.0843666
Q6ZWV7	Rpl35	0.929996	0.0844033
Q9DC51	Gnai3	1.11182	0.0844423
Q08642	Padi2	0.868586	0.084469
Q91ZA3	Pcca	0.966752	0.0846685
Q8CFI2	Cdc34	0.871272	0.0849151
Q9CWZ3	Rbm8a	1.14812	0.0850278
Q62413	Epha6	0.906472	0.0852729
Q04690	Nf1	0.978039	0.0853963
P35288	Rab23	1.11709	0.0855073
Q8R4U7	Luzp1	0.867587	0.0856004
P22723	Gabrg2	0.872136	0.0858716
Q8BXR9	Osbpl6	0.95123	0.0859733
Q9CWZ7	Napg	0.939116	0.0860734
Q9WV34	Mpp2	0.92153	0.0863403
Q8VE91	Fam134b	0.910866	0.0864322
Q61171	Prdx2	1.0459	0.0868186
P42208		0.943684	0.0868551
Q9D9E0	Slc22a17	0.912589	0.0870724
Q8QZZ7	Tprkb	1.14846	0.0871017
Q400C8	Amz2	1.0441	0.0871374
Q64331	Myo6	0.924041	0.0874282
Q8VDJ3	Hdlbp	0.951853	0.0875729
P62281	Rps11	0.960875	0.0875925
Q9Z2U0	Psma7	1.07362	0.087665
Q64332	Syn2	0.913838	0.0876896
O35459	Ech1	0.946418	0.087716
Q80XS6	Samd4b	1.09381	0.0877495
O08530	S1pr1	0.87991	0.0877791
Q00420	Gabpb1	1.08164	0.0877921
Q9CQ19	Myl9	0.87539	0.0878148
P10107	Anxa1	0.863011	0.088292
Q8C3I8	Fam203a	1.10204	0.0883054
P04104	Krt1	0.735469	0.089291
Q641P0	Actr3b	0.843299	0.0904822
Q8R3V5	Sh3glb2	0.908398	0.0907791
Q64133	Maoa	0.965889	0.0910042
P62482	Kcnab2	0.917166	0.0914431
P62340	Tbpl1	1.10487	0.0914589
P61294	Rab6b	0.932106	0.0916653
Q8CFQ3	Aqr	1.10562	0.0919751
Q8CI94	Pygb	0.951607	0.0925566
O88685	Psmc3	1.0503	0.0928381
Q8VHL0	Slc14a1	0.840067	0.0929592
Q9JMH9	Myo18a	1.0263	0.0930091
Q8C8T8	Tsr2	0.949337	0.0930191
Q6P2K6	Ppp4r3a	1.05539	0.0931379
Q8BH69	Sephs1	1.0558	0.0931502
P83741	Wnk1	0.921864	0.0932658
Q91YQ3	Csdc2	1.06095	0.0934313
Q9R1P4	Psma1	1.03715	0.0936485
Q9JHL1	Slc9a3r2	0.960731	0.0937979
Q99NF2	Nelf	0.895876	0.0938045
Q8K2T1	Nmral1	1.05696	0.0938148
Q91XI1	Dus3l	1.06772	0.093896
Q61191	Hcfc1	1.09382	0.0940841
P57759	Erp29	0.96092	0.0940913
Q99L48	Nmd3	0.797521	0.0944199
P52800	Efnb2	1.07039	0.0945106
P70195	Psmb7	1.06602	0.0945553
Q8K4P0	Wdr33	1.07495	0.094732
Q9Z275	Rlbp1	0.908013	0.0954418
Q9DBR1	Xrn2	1.0519	0.0964539
Q80U95	Ube3c	1.05558	0.0969271
Q9JKK1	Stx6	1.05402	0.096948
P21126	Slc10a3-ubl4	0.912972	0.096958
Q62318	Trim28	1.06793	0.0971564
P41241	Csk	1.0903	0.0972896
P51880	Fabp7	0.951201	0.0974655
Q80U93	Nup214	1.05347	0.0974759
Q6P5C5	Smug1	1.17536	0.0976961
Q99LE6	Abcf2	0.945034	0.098283
Q8R1A4	Dock7	1.04232	0.0983206
Q8BW56	Gtdc1	1.106	0.0984084
Q9CXY6	Ilf2	1.06871	0.0985425
Q9D3P8	5033414D02Rik	1.12321	0.0985707
Q6PE01	Snrnp40	1.08796	0.0986661
P47753	Capza1	0.936842	0.0990725
Q8BTG3	Tcp11l1	1.15774	0.0991942
Q68ED7	Crtc1	1.07128	0.0992128
Q03137	Epha4	0.909091	0.099417
Q3UL36	Arglu1	1.10669	0.0995606
Q9CPN8	Igf2bp3	1.10946	0.100431
Q9CQR4	Acot13	0.930799	0.100882
O54946	Dnajb6	1.04436	0.101357
P62918	Rpl8	0.923412	0.101369
Q9Z0R9	Fads2	0.936622	0.101422
Q6PAV2	Herc4	0.928173	0.101604
P48036	Anxa5	0.907267	0.101918
P97825	Hn1	1.15874	0.101975
Q8CEE7	Rdh13	1.06325	0.102416
Q8VDD5	Myh9	0.913295	0.102532
P63001	Rac1	0.936592	0.102575
P62631	Eef1a2	0.940479	0.102615
Q9CZN7	Shmt2	1.07756	0.103198
P70188	Kifap3	1.07235	0.103221
Q99K48	Nono	1.043	0.103693
P20444	Prkca	0.912969	0.104683
Q8CJ12	Adgrg2	0.925	0.105482
P63046	Sult4a1	0.923216	0.106005
Q8BKZ9	Pdhx	0.964811	0.106207
P07742	Rrm1	0.956055	0.106847
Q9D0B6	2610029G23Rik	0.931277	0.107004
Q9JIH2	Nup50	0.880077	0.107079
Q61543	Glg1	0.957114	0.107358
Q9JJZ4	Ube2j1	0.944751	0.107399
Q9Z2H5	Epb4.1l1	1.03224	0.107417
Q61205	Pafah1b3	1.07902	0.10767
P70372	Elavl1	1.04631	0.107689
Q2TBE6	Pi4k2a	0.942418	0.107831
Q3U5F4	Yrdc	1.18353	0.108144
Q8VHJ5	Mark1	1.06245	0.108298
Q8CJ61	Cmtm4	1.09936	0.108359
Q8CH18	Ccar1	1.07257	0.108665
P35293	Rab18	0.965128	0.108792
Q8BX80	Engase	0.907759	0.108996
Q70IV5	Synm	1.09798	0.109384
P60766	Cdc42	0.950683	0.109402
Q9CZD3	Gars	1.09416	0.109567
Q8BHL8	Psmf1	1.09871	0.109716
Q9D032	Ssbp3	1.17838	0.109736
Q61458	Ccnh	1.12572	0.109896
Q80VP1	Epn1	1.10563	0.110055
Q9D7I5	Lhpp	0.913685	0.110647
Q6ZQ08	Cnot1	1.02944	0.110855
Q7TNV0	Dek	1.07374	0.110869
Q8K4F5	Abhd11	0.944627	0.111981
Q9CZX7	Tmem55a	0.724477	0.112299
Q569Z5	Ddx46	1.06361	0.112354
P97821	Ctsc	1.15856	0.112417
P35980	Rpl18	0.869547	0.112726
Q8VEH5	Epm2aip1	1.05485	0.112757
P63213	Gng2	1.08039	0.113072
Q8K3H0	Appl1	1.04882	0.11325
Q9Z0H3	Smarcb1	1.06085	0.113435
Q8BQS4	Fam102b	1.05828	0.113484
P29595	Nedd8	1.13281	0.113593
O35127	Grcc10	1.05047	0.113647
Q91XD7	Creld1	1.08622	0.113736
Q9JHK4	Rabggta	0.95471	0.113813
P62717	Rpl18a	0.943747	0.113845
P29416	Hexa	0.891191	0.113882
O35215	Ddt	1.35126	0.113984
P14733	Lmnb1	1.08762	0.114033
P01027	C3	0.867345	0.114091
Q571F8	Gls2	1.12697	0.114182
Q9DBR0	Akap8	1.06581	0.114356
Q6IR34	Gpsm1	1.04958	0.114637
A2AR02	Ppig	1.07587	0.114754
A2AJI0	Map7d1	0.964354	0.114758
Q8R3C6	Rbm19	0.8917	0.114888
Q924M7	Mpi	0.910518	0.114967
Q8VE18	Smg8	1.0989	0.115
Q9D4C9	Clvs1	1.05169	0.115266
P84075	Hpca	0.807853	0.11536
P61971	Nutf2-ps2	1.12395	0.115613
P61963	Dcaf7	1.07085	0.115926
Q9D385	Arl2bp	1.15242	0.116831
Q99LP6	Grpel1	0.942782	0.117055
Q8BK75	Elp6	0.870218	0.117229
P63260	Actg1	0.82092	0.117349
Q71KT5	Tm7sf2	0.892631	0.118071
Q6PIE5	Atp1a2	0.935629	0.118116
Q9WTM5	Ruvbl2	1.0497	0.118435
Q9QYS2	Grm3	0.92478	0.118452
Q8CH77	Nav1	0.929762	0.118557
Q9D0K2	Oxct1	0.9581	0.1187
P31650	Slc6a11	0.927903	0.118724
Q6PDC0	Rundc3b	1.07649	0.118777
Q8BJU2	Tspan9	0.904514	0.118781
Q9Z268	Rasal1	0.918137	0.118824
Q9WVL1	Ap4s1	0.727974	0.118842
Q9JIP4	Panx1	1.22751	0.119057
Q6PGN3	Dclk2	1.02219	0.119377
Q69ZU6	Thsd7a	0.922551	0.119492
P58281	Opa1	0.962895	0.12029
Q8K297	Colgalt1	0.874954	0.120383
Q99KB8	Hagh	0.946334	0.120717
Q9D3B1	Hacd2	1.05188	0.121004
Q6IMF0	Krt83	0.211677	0.121758
Q8CII2	Cdc123	0.865195	0.121845
Q91V81		1.10476	0.122177
Q91YL2	Rnf126	1.07225	0.122253
Q9JJA2	Cog8	1.07565	0.122433
Q922H1	Prmt3	1.06185	0.122704
Q8K212	Pacs1	1.0282	0.122708
Q91Z38	Ttc1	0.932116	0.123049
P20065	Tmsb4x	1.31638	0.123101
P14211	Calr	0.897837	0.123104
Q8BYR5	Cadps2	0.929051	0.123173
Q8VE11	Mtmr6	0.954599	0.123249
Q9Z315	Sart1	1.0423	0.123279
Q8CIF6	Sidt2	0.917533	0.123457
Q71B07	Dpy19l3	0.902237	0.123567
Q9CZJ2	Hspa12b	0.901325	0.123684
Q9R1Q7	Plp2	0.870715	0.123866
Q99PM3	Gtf2a1	1.19952	0.124042
Q61271	Acvr1b	1.13547	0.124688
O55033	Nck2	1.06775	0.124828
Q76KF0	Sema6d	0.867269	0.125082
P13595	Ncam1	1.05267	0.12528
Q80X95	Rraga	0.920069	0.125384
Q925F2	Esam	0.898697	0.125472
Q9D8S4	Rexo2	0.771659	0.125845
Q8VDU5	Snrk	1.33554	0.126216
Q91ZM2	Sh2b1	1.11392	0.126651
Q9DB60	2810405K02Rik	0.91401	0.126747
P43025	Clec3b	0.868611	0.1269
P35282	Rab21	0.96329	0.127039
Q7TME0	Plppr4	0.90753	0.127042
P47791	Gsr	1.07418	0.12705
P09055	Itgb1	0.949734	0.127073
Q4KUS2	Unc13a	0.930306	0.127135
P97863	Nfib	1.06969	0.127148
Q99KD5	Unc45a	0.911604	0.127157
Q5SNZ0	Ccdc88a	0.971094	0.127245
Q9QYF9	Ndrg3	0.934095	0.127271
Q5DTY9	Kctd16	0.844344	0.127858
O08599	Stxbp1	0.953787	0.127868
P47708	Rph3a	0.921498	0.12801
Q8CEC6	Ppwd1	0.892562	0.12817
Q5KU39	Vps41	0.938402	0.128386
Q3UE17	Mex3d	1.05762	0.128478
Q99J39	Mlycd	1.14345	0.128545
P62962	Pfn1	0.974598	0.129205
Q9D338	Mrpl19	0.966592	0.129237
P14094	Atp1b1	0.957244	0.129253
P49442	Inpp1	1.05174	0.12949
P11438	Lamp1	0.940845	0.129801
Q9CWT3	Snx10	0.912429	0.129917
Q8VE37	Rcc1	1.09032	0.130099
Q8VHE0	Sec63	1.08472	0.130301
Q91WR3	Ascc2	0.887857	0.131331
Q9EPR5	Sorcs2	0.946853	0.131928
P41242	Matk	0.939444	0.13195
Q9JLV6	Pnkp	1.05347	0.131992
Q8BHJ7	Gabra5	0.949417	0.132058
Q921H9	Coa7	0.91925	0.13252
O35963	Rab33b	0.931901	0.132623
Q922J3	Clip1	0.956044	0.132809
Q9WUR9	Ak4	0.904359	0.133104
Q9ERQ3	Zfp704	1.18041	0.133115
Q0VBK2	Krt80	0.647561	0.133512
Q9JJW6	Alyref2	1.09982	0.133559
Q9JHS9	Cwc15	1.05698	0.133968
P54728	Rad23b	1.06146	0.134191
Q9CY64	Blvra	0.938079	0.134264
P57784	Snrpa1	1.08338	0.134505
Q8K1J6	Trnt1	1.07054	0.134578
Q6PFX7	Nyap1	1.11079	0.135019
Q8K596	Slc8a2	0.913093	0.135158
Q9DCA5	Brix1	0.930428	0.135407
Q80U57	Rims3	1.11839	0.136051
Q8K301	Ddx52	1.11169	0.136052
Q6DFW4	Nop58	1.14265	0.1362
Q9ER58	Spock2	0.87975	0.136227
Q91VU8	Ptov1	0.897725	0.1364
Q3UFS0	Zyg11b	1.04071	0.136556
P11798	Camk2a	0.886415	0.136603
Q9QYB5	Add3	0.932351	0.136611
Q61699	Hsph1	0.9596	0.137175
Q8VEK3	Hnrnpu	1.04221	0.1376
Q9D020	Nt5c3	1.05693	0.137683
Q924C1	Xpo5	1.05146	0.138365
Q01815	Cacna1c	1.25358	0.138514
Q8BMS9	Rassf2	1.05329	0.138531
Q9QZE7	Tsnax	1.04943	0.139222
Q8R3L8	Cdk8	1.15519	0.139463
Q9CZ28	Snf8	1.02642	0.140198
P25206	Mcm3	0.92897	0.140209
Q1HFZ0	Nsun2	1.04346	0.140213
P60122	Ruvbl1	1.05606	0.140418
Q62178	Sema4a	0.83742	0.140593
Q9D067	Mdm1	1.25349	0.140678
E9Q401	Ryr2	0.915473	0.140686
Q9WUA3	Pfkp	0.889288	0.140834
Q9QWV9	Ccnt1	1.12047	0.141684
Q8K2P7	Slc38a1	1.0551	0.141694
Q8R081	Hnrnpl	1.07885	0.141726
Q6P9K9	Nrxn3	0.904965	0.141945
Q6PDS3	Sarm1	1.04523	0.142049
Q9D7H3	Rtca	1.03405	0.142157
Q99LB2	Dhrs4	0.963345	0.142742
Q99J45	Nrbp1	1.04925	0.14285
Q8VCP8	Ak6	0.934524	0.143064
Q9QWI6	Srcin1	0.936517	0.143129
Q6WQJ1	Dagla	0.945187	0.143253
Q99LG2	Tnpo2	0.976519	0.143395
Q9D273	Mmab	0.876805	0.143421
O08539	Bin1	0.967696	0.143703
P63276	Rps17	0.927765	0.143733
Q5M8N4		0.899732	0.143864
Q8CIG8	Prmt5	1.04398	0.144224
Q8CHS8	Vps37a	0.957226	0.144324
Q9DCM0	Ethe1	1.06993	0.144752
O08997	Atox1	1.26498	0.14494
Q9JJG9	Noa1	1.14362	0.145001
Q99MR3	Slc12a9	1.15607	0.145076
P16045	Lgals1	0.82702	0.14533
Q5DTU0	Afap1l2	0.856265	0.145482
Q5SXY1	Specc1	0.907143	0.14549
P62827	Ran	1.0511	0.145551
Q14CH0	Fam171b	0.886981	0.145574
Q5U4E2	Repin1	1.07638	0.145893
Q8CD19	Lancl3	1.07372	0.14599
Q9JL60	Gmeb1	1.09189	0.146064
Q8K296	Mtmr3	1.10083	0.146246
O88879	Apaf1	1.07061	0.146284
Q9JJT9	Phax	1.10175	0.146305
O08709	Prdx6	0.914793	0.146705
Q8C8T7	Elfn1	0.927427	0.146769
P60853	Lzts1	0.94683	0.146956
Q9DCP2	Slc38a3	0.917651	0.147252
P40338	Vhl	1.09326	0.147255
P47758	Srprb	0.949409	0.14736
P97411	Ica1	1.04222	0.147476
Q921W0	Chmp1a	0.940866	0.147797
P30681	Hmgb2	1.1237	0.14782
Q9DCD2	Xab2	1.09535	0.147847
P60843	Eif4a1	1.05134	0.148184
P70336	Rock2	0.939529	0.148366
Q8VC85	Lsm1	1.0754	0.148688
Q91VC9	Ghitm	0.900859	0.148787
Q9R059	Fhl3	0.871608	0.149006
Q8VD37	Sgip1	0.956369	0.149224
Q920P5	Ak5	0.918349	0.149463
P58871	Tnks1bp1	0.953595	0.1495
P58058	Nadk	0.891642	0.149754
P54923	Adprh	1.04697	0.150101
P53995	Anapc1	1.06029	0.15125
Q8CIB5	Fermt2	0.962827	0.151335
Q61792	Lasp1	1.06903	0.151497
Q9Z1W9	Stk39	0.944465	0.151693
Q6ZWM4	Lsm8	1.07863	0.151966
Q99M28	Rnps1	1.04735	0.152168
P52623	Uck1	1.04236	0.152298
P70445	Eif4ebp2	1.18742	0.15262
Q6ZWY3	Rps27l	1.10171	0.153002
Q99KV1	Dnajb11	0.941058	0.153067
Q8CG48	Smc2	0.906825	0.153147
P63328	Ppp3ca	0.951779	0.153186
P80316	Cct5	1.05615	0.153213
Q3UUQ7	Pgap1	1.09577	0.15324
Q3UHA3	Spg11	1.25472	0.153296
B2RY56	Rbm25	1.05309	0.153604
Q9WUH7	Sema4g	1.08312	0.153689
Q5FWK3	Arhgap1	1.06913	0.153712
Q60596	Xrcc1	1.12215	0.15376
Q8K2C7	Os9	1.06173	0.153962
P62305	Snrpe	1.10213	0.153962
Q05CL8	Larp7	1.07672	0.15463
Q61687	Atrx	1.04718	0.154668
Q8VE33	Gdap1l1	1.06235	0.15495
P99024	Tubb5	1.07273	0.155431
Q9WUM5	Suclg1	0.942578	0.155598
Q91V14	Slc12a5	0.923639	0.155607
P63011	Rab3a	0.934697	0.155667
Q9JM13	Rabgef1	1.03169	0.155681
Q3TXS7	Psmd1	1.03139	0.155715
Q922Q4	Pycr2	1.03985	0.155732
Q91XD6	Vps36	1.07793	0.155735
Q9QZD8	0610009L18Rik	0.823648	0.155831
Q8R3L2	Tcf25	0.846414	0.155935
Q80YF9	Arhgap33	1.07353	0.156028
Q61285	Abcd2	0.933998	0.156249
O88653	Gm5900	1.13945	0.156331
P28474	Adh5	1.06097	0.157745
Q9Z2Y8	Plpbp	0.955438	0.15794
Q03391	Grin2d	0.920221	0.158025
O35621	Pmm1	0.934482	0.158485
Q99KY4	Gak	1.02136	0.158666
P50247	Ahcy	1.06929	0.158715
Q9D6J5	Ndufb8	0.930356	0.159089
Q0V8T9	Cntnap5a	0.902253	0.159141
Q8BL65	Ablim2	0.956319	0.159264
P55258	Rab8a	1.07783	0.15941
Q7TQ33	Rgmb	1.06473	0.159858
Q8R2Y0	Abhd6	0.908725	0.160244
Q8BM13	Olfm2	0.93632	0.160439
Q9CQ91	Ndufa3	0.921058	0.160539
P70662	Ldb1	1.0592	0.160722
Q8BZR9	1200014J11Rik	1.10702	0.161082
P23819	Gria2	0.950915	0.161089
Q9DBE0	Csad	0.796542	0.161326
P59648	Fxyd7	0.873759	0.161359
Q91YN5	Uap1	0.911327	0.1615
Q9D2E2	Toe1	0.923911	0.161645
P28741	Kif3a	0.963366	0.161717
Q9CQV6	Map1lc3b	1.09356	0.162043
Q8VBZ3	Clptm1	0.93158	0.162212
Q8C1M2	Zfp428	1.06773	0.16252
Q64516	Gk	0.906763	0.162538
Q60715	P4ha1	0.81769	0.162593
Q9WV60	Gsk3b	0.963457	0.16281
Q9D7W5	Med8	1.07643	0.163242
Q9R226	Khdrbs3	1.12815	0.163495
Q9Z0V2	Kcnd2	0.934309	0.163578
P62806	Hist1h4a	1.06613	0.163822
Q64378	Fkbp5	1.06072	0.163882
Q8VCI5	Pex19	0.947852	0.164083
P97427	Crmp1	1.05371	0.164087
P63087	Gm5601	1.09866	0.164827
Q8BLQ9	Cadm2	0.893109	0.16495
Q61335	Bcap31	0.913019	0.165191
Q9D287	Bcas2	1.04598	0.165715
O55013	Trappc3	1.06654	0.165842
Q9D0T1	Snu13	1.17557	0.165857
Q69ZQ1	AI464131	0.833733	0.166413
G5E829	Atp2b1	0.940565	0.166639
Q99P88	Nup155	1.0465	0.166657
Q9Z110	Aldh18a1	1.05712	0.166763
Q6ZWV3	Rpl10	0.969209	0.166834
P41105	Rpl28	0.894876	0.166867
P17047	Lamp2	1.20322	0.166884
P28028	Braf	0.955299	0.167017
Q9D6G9	Cmtm5	0.857364	0.167306
P49117	Nr2c2	0.857745	0.167428
Q62448	Eif4g2	1.024	0.168257
Q62417	Sorbs1	1.06607	0.16829
Q08509	Eps8	0.946389	0.168331
Q9JI44	Dmap1	1.07899	0.16841
P28652	Camk2b	0.964279	0.168585
Q8BR92	Palm2	0.939468	0.168679
Q6NZR2	BC024479	1.12228	0.168713
P59326	Ythdf1	1.14447	0.169428
Q8C052	Map1s	1.01785	0.169467
Q9WUD1	Stub1	0.940292	0.169648
Q00915	Rbp1	0.868132	0.169751
P62823	Rab3c	0.907311	0.169777
Q9WUK2	Eif4h	1.10181	0.17112
Q91ZP9	Necab2	0.915565	0.171577
Q9QYB8	Add2	1.0391	0.171586
Q04735	Cdk16	0.904026	0.171787
Q3UYC0	Ppm1h	0.902113	0.171942
Q9QXG4	Acss2	0.863872	0.172114
Q6NVF9	Cpsf6	1.08183	0.172119
Q8BG32	Psmd11	1.04665	0.172486
Q8K1C0	Angel2	1.11952	0.172488
O55091	Impact	0.885022	0.172619
Q9QXY6	Ehd3	0.953234	0.172872
Q8K3C3	Lzic	1.08387	0.173138
Q9JKV5	Scamp4	0.857277	0.173287
Q8BUH8	Senp7	1.08585	0.173825
P97355	Gm14680	1.10384	0.174066
Q62465	Vat1	0.914564	0.17423
Q00PI9	Hnrnpul2	1.04294	0.17446
P63040	Cplx1	0.825013	0.174585
Q8CHG3	Gcc2	0.901401	0.17472
B2B9E1	Gm11818	1.08709	0.174745
Q80XU3	Nucks1	1.07334	0.174856
Q99K23	Ufsp2	1.05731	0.174983
P84244	H3f3a	1.15563	0.174992
O55234	Psmb5	1.03641	0.175086
Q05920	Pcx	0.950951	0.17509
Q01279	Egfr	0.900636	0.175286
Q9Z2Q5	Mrpl40	0.922877	0.175306
Q9DBR3	Armc8	0.932645	0.175408
Q8K3A9	Mepce	1.12495	0.1755
Q91WJ7	Spats2l	0.887896	0.175683
Q8K1M6	Dnm1l	0.973846	0.176015
P97798	Neo1	1.04004	0.176304
P19783	Cox4i1	1.13852	0.17642
Q7TPD6	Raver2	1.26072	0.176748
P70261	Pald1	0.945848	0.176838
Q91YW3	Dnajc3	0.937239	0.176886
Q5XG71	Utp20	1.08869	0.176931
P98195	Atp9b	0.940228	0.177514
Q0VE82	Cpne7	0.886404	0.177559
Q6PDN3	Mylk	0.79934	0.177563
Q9D787	Ppil2	1.07497	0.17812
Q3U285	Lcorl	0.838204	0.17863
P60904	Dnajc5	1.09033	0.179062
Q9D8Y0	Efhd2	0.920509	0.179089
Q8K4Z5	Sf3a1	1.04206	0.179345
Q8CJG1	Ago1	1.04951	0.179717
Q9JME5	Ap3b2	0.97408	0.179793
Q91V12	Acot7	0.954018	0.180079
Q9QXB9	Drg2	0.961199	0.180297
Q9DAU1	Cnpy3	0.962049	0.1805
Q3U186	Rars2	0.941075	0.180764
Q9R1C7	Prpf40a	1.05898	0.180797
Q99L43	Cds2	1.08303	0.180833
Q9DAR7	Dcps	1.06887	0.181945
Q9DCT1	Akr1e1	1.11558	0.182153
Q80X80	C2cd2l	0.923077	0.182377
P59481	Lman2l	0.95	0.182403
P70271	Pdlim4	1.11776	0.182701
Q9CQA9	Ntpcr	1.08164	0.182905
O88456	Capns1	0.957859	0.183058
O89114	Dnajb5	0.931358	0.183121
B2RUJ5	Apba1	0.909024	0.18341
Q9D7N9	Apmap	1.05805	0.183515
P28352	Apex1	1.07112	0.183539
Q8BH60	Gopc	0.962369	0.183624
Q99N95	Mrpl3	0.928454	0.1837
Q8BFP9	Pdk1	1.03456	0.183728
Q9D1L9	Hbxip	1.1935	0.183891
Q7TQF7	Amph	0.941604	0.183923
P17095	Hmga1	1.10009	0.184077
Q91ZD4	Vangl2	1.08644	0.184569
P70303	Ctps2	1.03576	0.184665
O55128	Sap18b	1.04772	0.184714
Q8BRN9	Cc2d1b	0.889277	0.184765
Q6PIP5	Nudcd1	0.973476	0.184821
Q62523	Zyx	0.925097	0.185023
Q3UUG6	Tbc1d24	1.04336	0.185203
Q9WV98	Timm9	1.06447	0.185372
Q8K1E0	Stx5a	1.04696	0.185535
Q9D855	Uqcrb	1.04072	0.185655
Q9CSN1	Snw1	1.0361	0.185872
Q9Z1M7	Large	0.888855	0.185877
Q3UVL4	Vps51	1.04177	0.18592
Q8BLY2	Tarsl2	0.96704	0.185943
Q08288	Lyar	0.947869	0.186148
Q9QUJ7	Acsl4	0.949811	0.186318
Q9JMA1	Usp14	1.04234	0.186325
Q9WTS5	Tenm2	1.07656	0.186362
P99029	Prdx5	0.95743	0.18645
O35633	Slc32a1	0.918231	0.18647
O54988	Slk	0.915017	0.186954
O70305	Atxn2	0.952715	0.187023
Q9CXW2	Mrps22	1.02501	0.187044
Q8VBY2	Camkk1	0.92582	0.187206
Q5SYH2	Tmem199	1.11219	0.187281
P24549	Aldh1a1	0.61032	0.187426
Q9CR26	Vta1	1.06801	0.188248
Q61550	Rad21	1.043	0.188265
P61027	Rab10	0.930989	0.188355
Q9JLB9	Nectin3	0.923337	0.188584
Q8R4E6	Purg	0.951756	0.188726
P28184	Mt3	1.37654	0.188942
P97470	Ppp4c	1.09784	0.189069
Q9QUH0	Glrx	1.08917	0.189305
Q6EDY6	Carmil1	0.971638	0.189588
Q9D1D4	Tmed10	1.0442	0.189731
Q91V41	Rab14	0.954893	0.190256
Q8BX90	Fndc3a	0.920642	0.190312
Q80T41	Gabbr2	0.879979	0.190378
Q3UUI3	Them4	1.04818	0.190684
Q61772	Epha7	0.915267	0.190782
A2ASZ8	Slc25a25	1.31165	0.190921
Q61749	Eif2b4	1.04149	0.190972
Q9WUK6	Zbtb18	1.15556	0.191176
Q6PGG2	Gmip	1.08265	0.191463
Q61701	Elavl4	1.09727	0.191507
Q8VE22	Mrps23	1.07463	0.191584
P40336	Vps26a	0.91088	0.191658
Q8BHN7	4930430F08Rik	0.874393	0.191787
Q9CQT2	Rbm7	1.06179	0.192093
Q9D1J3	Gm6563	1.03646	0.192601
P26443	Glud1	0.944698	0.193462
O35609	Scamp3	0.942874	0.193498
Q99KH8	Stk24	1.06262	0.193635
Q810C0	Slitrk2	0.836614	0.193739
Q62348	Tsn	1.14619	0.194076
Q9JKC6	Cend1	0.899643	0.194125
P61079	Ube2d3	1.07796	0.194166
Q62188	Dpysl3	1.04508	0.194173
O54879	Hmgb3	1.09117	0.194442
P70296	Pebp1	1.03993	0.194779
Q9CQJ4	Rnf2	1.05811	0.195123
P15626	Gstm2	0.731836	0.195174
P46061	Rangap1	0.953648	0.195529
P40142	Tkt	1.03579	0.196566
Q61137	Astn1	0.938768	0.19673
Q8BG81	Poldip3	1.05638	0.196754
Q9EPV8	Ubl5	0.93321	0.196777
O88343	Slc4a4	0.961032	0.197321
O35710	Ccrn4l	1.18032	0.197594
Q91W86	Vps11	1.06513	0.197661
Q9JI91	Actn2	0.841553	0.197919
Q9CPY7	Lap3	0.963633	0.197975
Q91WJ8	Fubp1	1.05417	0.198151
Q06138	Cab39	1.02843	0.19816
Q8K0D5	Gfm1	0.905534	0.198885
P35569	Irs1	1.08433	0.199076
Q9WV69	Dmtn	0.958759	0.199165
Q9QXJ4	Arl10	0.919328	0.199453
Q9D0A3	2610034B18Rik	0.851014	0.199651
Q6NXK2	Zfp532	1.06336	0.199744
Q8K2C9	Hacd3	0.951777	0.199825
Q5DQR4	Stxbp5l	0.938213	0.200278
Q6P0X2	Zfp511	1.07763	0.200839
Q8N7N5	Dcaf8	0.939456	0.200939
P70362	Ufd1	1.04674	0.201121
Q9D2U9	Hist3h2ba	1.07071	0.201268
Q61140	Bcar1	1.10103	0.201402
Q922J9	Far1	0.937054	0.201422
O54950	Prkag1	1.03195	0.201491
P03888	ND1	1.07443	0.201632
Q8C7K6	Pcyox1l	1.1222	0.2017
Q9D7X1	Kctd4	1.06231	0.201896
A2AJ15	Man1b1	1.07662	0.201995
Q8K3J1	Ndufs8	0.883204	0.202153
P24288	Bcat1	1.06645	0.202613
Q9ES70	Nek6	0.936022	0.202637
Q9EQP2	Ehd4	0.765402	0.202862
E9PY46	Ift140	1.07277	0.203073
P22315	Fech	0.954635	0.203086
Q9D8C6	Med11	1.23464	0.203299
Q3UNH4	Gprin1	1.03162	0.203591
P06745	Gpi1	0.935809	0.204297
Q9EPE9	Atp13a1	0.949755	0.20442
Q70FJ1	Akap9	1.04915	0.204641
P70704	Atp8a1	0.963772	0.204661
Q9WUM4	Coro1c	1.05575	0.204956
Q9ESN9	Mapk8ip3	0.914212	0.205122
Q9JKN6	Nova1	1.07726	0.205298
P97371	Psme1	1.02743	0.205456
P02535	Krt10	0.647873	0.205626
Q9DBE8	Alg2	1.09302	0.205844
Q3UGF1	Wdr19	1.09889	0.20601
Q5DU02	Usp22	1.06688	0.206428
P08226	Apoe	0.930316	0.206574
Q8BWY3	Etf1	1.0367	0.20662
Q99L27	Gmpr2	1.09527	0.206739
Q9EQQ9	Mgea5	1.04179	0.206787
Q9JIA1	Lgi1	0.952727	0.207047
Q80TV8	Clasp1	1.03235	0.207049
Q8BJZ4	Mrps35	1.10729	0.207368
Q7TSJ2	Map6	0.957552	0.207604
Q8BL97	Srsf7	1.06715	0.20779
Q8BWT5	Dip2a	0.936776	0.207871
Q91VE0	Slc27a4	0.946992	0.208039
Q9R190	Mta2	1.07701	0.208183
Q3TEA8	Hp1bp3	1.07637	0.208336
Q8CFE6	Slc38a2	0.936209	0.208385
P22892	Ap1g1	1.04584	0.208467
Q3UMB5	Smcr8	1.0448	0.20849
Q07646	Mest	1.14782	0.208692
P60882	Megf8	0.904369	0.209102
Q62351	Tfrc	0.94739	0.209262
Q3U0V1	Khsrp	1.0448	0.209662
P41778	Pbx1	1.14072	0.21014
P45481	Crebbp	1.09009	0.210252
Q8R001	Mapre2	0.960408	0.210271
Q8C0L9	Gpcpd1	0.907388	0.21041
Q01768	Nme2	1.07039	0.210564
O54724	Cavin1	0.803084	0.21069
Q9CPU0	Glo1	0.902187	0.210781
Q05816	Fabp5	1.02545	0.211377
Q99LD8	Ddah2	1.08383	0.2114
Q8VDM6	Hnrnpul1	1.03939	0.211503
Q9CQM0	Nicn1	1.08164	0.211599
Q9JHE7	Tssc4	1.05849	0.212128
Q6PA06	Atl2	0.947432	0.212135
P62315	Snrpd1	1.20269	0.212142
Q9R0D8	Wdr54	1.22269	0.212948
Q9D1J1	Necap2	0.90894	0.213017
Q9Z0X1	Aifm1	0.979196	0.213221
P26638	Sars	1.04304	0.213514
Q6P8M1	Tatdn1	0.920123	0.213593
Q8BWF0	Aldh5a1	0.949169	0.213928
Q80UY2	Kcmf1	0.870808	0.214388
Q6ZQ38	Cand1	1.03056	0.214426
Q9D0F3	Lman1	1.04766	0.214811
P11152	Lpl	0.897329	0.215113
P53702	Hccs	1.06326	0.215127
P43024	Cox6a1	0.910509	0.215348
Q9CQI6	Cotl1	1.03035	0.215422
Q8K012	Fnbp1l	1.04676	0.215506
O08734	Bak1	0.923468	0.215749
Q64674	Srm	0.966317	0.215773
Q3TIU4	Pde12	1.04846	0.216335
Q0KL01	Ubxn2b	0.929952	0.216896
Q9DCJ9	Npl	1.06078	0.217094
Q3UCQ1	Foxk2	1.06426	0.217202
Q3THS6	Mat2a	1.05443	0.217445
P62892	Rpl39	0.837	0.217511
P33173	Kif1a	0.95347	0.217756
Q8BK67	Rcc2	1.06235	0.21789
Q66JS6	Eif3j1	0.929104	0.217955
Q9CQI9	Med30	1.06625	0.218532
Q9DBS1	Tmem43	1.059	0.218668
Q9Z1T1	Ap3b1	0.961531	0.218789
Q80W04	Tmcc2	1.08259	0.218864
Q9QXA7	Trim44	0.84914	0.218942
Q61644	Pacsin1	0.899367	0.219281
O70591	Pfdn2	1.05321	0.219392
P0C192	Lrrc4b	1.02803	0.21957
Q923S9	Rab30	0.930697	0.219946
Q64327	Mea1	0.928587	0.220436
Q8BFU3	Rnf214	1.02858	0.220561
Q64514	Tpp2	0.986222	0.221104
Q8C437	Pex5l	0.932518	0.221154
Q9WVA4	Tagln2	0.946817	0.221369
Q8CG79	Trp53bp2	1.15226	0.221426
P68254	Cdk5rap2	1.02446	0.22161
O88844	Idh1	1.02627	0.221669
Q91WL8	Wwox	0.95256	0.221753
Q3UPL5	Gm13889	0.84648	0.221845
Q78PG9	Ccdc25	0.944612	0.222002
O70310	Nmt1	0.951568	0.222129
Q8C1B1	Camsap2	1.04141	0.222361
O88485	Dync1i1	0.966231	0.222444
Q9JKS5	Habp4	0.935338	0.222518
O54825	Bysl	0.950661	0.222645
P15532	Nme1	1.06323	0.22274
Q9WV18	Gabbr1	0.979195	0.223402
P56380	Nudt2	1.04854	0.223547
P97864	Casp7	1.13175	0.223741
Q80UM7	Mogs	1.03218	0.223794
Q8BP71	Rbfox2	1.06289	0.22385
Q8C2E7	E430025E21Rik	0.842662	0.223886
P49722	Psma2	1.03687	0.22411
Q9CZ42	Carkd	1.03319	0.224231
Q5H8C4	Vps13a	0.658074	0.224251
Q8VDR9	Dock6	0.865509	0.224462
P48453	Ppp3cb	1.04193	0.224528
Q6ZPJ3	Ube2o	0.973105	0.224775
Q923B1	Dbr1	1.08558	0.224997
B1AZI6	Thoc2	1.07993	0.225359
Q69ZR2	Hectd1	0.959148	0.225592
P61969	Lmo4	1.09812	0.225971
Q6P5U7	3110047P20Rik	0.917072	0.22614
Q8C0D5	Efl1	0.964551	0.226143
Q9R0H0	Acox1	1.02194	0.226466
Q99K46	Usp11	0.954492	0.226491
O08553	Dpysl2	1.04209	0.226542
P42932	Cct8	1.03576	0.226948
Q4ACU6	Shank3	0.905524	0.226978
O09167	Rpl21	0.949329	0.227101
Q8R1N4	Nudcd3	0.917563	0.227592
Q8BWG8	Arrb1	1.039	0.228126
P97360	Etv6	1.10662	0.228197
P62812	Gabra1	0.89546	0.229164
P11087	Col1a1	0.730196	0.229225
Q99PU5	Acsbg1	0.921438	0.229693
Q811Q9	Pcyt1b	1.03227	0.229765
A2AG50	Map7d2	0.954147	0.230353
P18653	Rps6ka1	1.07389	0.230473
Q61102	Abcb7	0.965788	0.230509
P31230	Aimp1	1.04517	0.230687
P84099	Rpl19	0.927652	0.230948
Q9D6R2	Idh3a	0.972422	0.231225
Q8BHN5	Rbm45	0.896584	0.231426
Q9JIY5	Htra2	0.890968	0.231601
A2A8L1	Chd5	1.09552	0.23177
Q8R4X3	Rbm12	1.03352	0.231901
Q9EQF6	Dpysl5	1.02727	0.232364
Q9CPT4	D17Wsu104e	0.950711	0.232466
Q8C7E9	Cstf2t	1.07049	0.232969
Q8C078	Camkk2	0.916215	0.233085
P17751	Tpi1	0.978148	0.233271
Q9EP97	Senp3	1.04497	0.233311
P51660	Hsd17b4	1.02577	0.233399
Q9ES89	Extl2	0.906739	0.233656
Q9D883	U2af1	1.05545	0.234037
A2ALS5	Rap1gap	0.911404	0.234037
A2AKQ8	Ttc30a2	1.08846	0.234216
Q61292	Lamb2	1.11719	0.234309
Q99JR1	Sfxn1	1.04349	0.234327
Q62165	Dag1	0.972098	0.234463
Q7TPR4	Actn1	0.952549	0.23452
E9PUL5	Prrt2	0.900122	0.234562
Q9QUR8	Sema7a	0.836134	0.234646
Q02357	Ank1	0.686349	0.234682
Q61290	Cacna1e	1.09028	0.235214
P97471	Smad4	1.0831	0.23528
Q8BNY6	Ncs1	1.07647	0.235358
P39053	Dnm1	0.96365	0.235465
Q78S06	Sys1	1.0911	0.235644
Q9ER41	Tor1b	0.926468	0.235707
Q6PEB6	Mob4	0.955153	0.235723
Q3UHQ6	Dopey2	0.965683	0.235807
Q0KL02	Trio	1.04301	0.236489
Q6NV83	U2surp	1.09737	0.236611
P11983	Tcp1	1.02781	0.236807
Q6NS60	Fbxo41	1.052	0.237173
P61080	Ube2d1	1.07287	0.237508
Q3TIV5	Zc3h15	0.93549	0.237747
P48725	Pcnt	0.924465	0.238161
O88544	Cops4	1.06862	0.238444
Q62422	Ostf1	0.913636	0.2386
P54103	Dnajc2	1.06915	0.238717
Q8K284	Gtf3c1	1.03353	0.238813
P05201	Got1	0.974233	0.23892
P34884	Mif	1.11116	0.23909
Q9CXS4	Cenpv	1.06886	0.239298
Q9R0S3	Mmp17	0.933856	0.239302
P59764	Dock4	0.923663	0.239316
Q9R0N0	Galk1	1.03941	0.239329
Q80V91	Dtx3	1.05576	0.239488
Q80X90	Flnb	0.936627	0.240228
Q8JZX4	Rbm17	1.05392	0.24024
Q8BXC6	Commd2	1.06803	0.240587
Q9CQ22	Lamtor1	1.04914	0.240747
Q64337	Sqstm1	0.923995	0.241121
Q5HZI9	Mcart1	0.938285	0.241244
Q3UDE2	Ttll12	1.12277	0.24158
Q8BRT1	Clasp2	0.973894	0.241686
Q6A0A2	Larp4b	1.05676	0.241762
Q9WTX6	Cul1	0.979627	0.241863
Q9Z2I0	Letm1	1.01805	0.241939
Q9CQD1	Rab5a	1.03924	0.242026
Q8R1U1	Cog4	0.917433	0.242069
Q8CGC7	Eprs	0.968241	0.242093
Q9Z103	Adnp	1.03433	0.242107
O35654	Pold2	1.22257	0.242208
Q810B9	Slitrk3	0.866545	0.242531
Q9Z2G0	Fem1b	1.17725	0.242708
Q8VCL2	Sco2	0.899642	0.243343
Q64010	Crk	1.02105	0.243466
A2A6Q5	Cdc27	0.9102	0.243695
P97310	Mcm2	0.958422	0.243832
Q8K3K8	Optn	0.790723	0.243851
P08752	Gnai2	0.95831	0.243938
Q9CZH3	Psmg3	1.03417	0.244077
Q3UZV7	9330182L06Rik	0.954	0.24426
Q5SFM8	Rbm27	1.08573	0.244517
Q99JB2	Stoml2	1.05013	0.244571
Q62141	Sin3b	1.08779	0.244577
P60335	Pcbp1	1.06409	0.244736
Q91W18	Tdrd3	1.06323	0.244811
Q8R3C0	Mcmbp	1.03717	0.245232
Q921F4	Hnrnpll	1.08048	0.245302
Q8R2U0	Seh1l	1.03569	0.245546
Q9DBN5	Lonp2	1.09822	0.245729
Q8BJ90	Zfp771	0.919986	0.245775
Q99104	Myo5a	1.01773	0.245819
Q06335	Aplp2	0.949176	0.24582
Q6PHZ5	Rbm15b	1.05719	0.246566
Q8BHR8	1110051M20Rik	1.06626	0.246747
Q99ME2	Wdr6	0.942644	0.246841
Q8C2Q3	Rbm14	1.06986	0.246987
P97412	Lyst	0.898006	0.247061
Q9DCM2	Gstk1	0.886532	0.24711
Q8VCB1	Ndc1	1.07532	0.24716
Q8VC57	Kctd5	0.913091	0.247312
P09103	P4hb	0.939111	0.24751
Q9CSH3	Dis3	1.06869	0.24754
Q9CPR8	Ndnl2	1.09021	0.247895
P36552	Cpox	1.06184	0.248037
O88543	Cops3	1.02195	0.248045
Q60902	Eps15l1	1.03249	0.248202
Q8BTW3	Exosc6	1.10717	0.24829
Q60692	Psmb6	1.07423	0.248459
Q99MR0	Actl6b	1.07519	0.248596
Q9R1P3	Psmb2	1.06257	0.248695
O08644	Ephb6	0.90134	0.248718
Q8BZQ7	Anapc2	1.02931	0.248921
P60521	Gabarapl2	0.954516	0.249202
P52479	Usp10	1.03328	0.249479
Q6IRU5	Cltb	0.959847	0.249481
Q68FL4	Ahcyl2	0.94156	0.249622
O89086	Rbm3	1.16684	0.249679
Q91ZR1	Rab4b	0.951178	0.249684
Q5SUR0	Pfas	1.09439	0.24985
Q6PEE2	Ctif	0.921872	0.250194
F6SEU4	Syngap1	0.964951	0.250407
Q7TMR0	Prcp	1.04747	0.251113
O35643	Ap1b1	0.967866	0.251342
P08113	Hsp90b1	0.97281	0.251349
Q9R0M4	Podxl	1.20051	0.251844
B1AWL2	Zfp462	1.12147	0.25218
Q61337	Bad	1.09392	0.252309
Q9QXK7	Cpsf3	1.12048	0.252364
Q9CY18	Snx7	0.889574	0.252434
P97500	Myt1l	1.1013	0.252679
Q8BPM0	Daam1	0.947651	0.253
O35098	Dpysl4	1.0273	0.253019
O55187	Cbx4	0.870456	0.253088
O54829	Rgs7	0.940109	0.253172
Q8BFQ8	Gatd1	1.08282	0.253439
Q9Z2U2	Zfp292	1.08595	0.25389
Q8BZH4	Pogz	1.05595	0.254
Q9D1M0	Sec13	0.90804	0.2541
Q8R086	Suox	0.94679	0.254446
Q80YR5	Safb2	0.940614	0.254471
Q9JJG6	Tmem47	0.908034	0.254485
Q9ERK4	Cse1l	1.03335	0.254511
P50431	Shmt1	1.04618	0.25502
Q9Z321	Top3b	1.03974	0.255342
Q4VBE8	Wdr18	1.06053	0.255709
Q91ZG2	Mpped1	1.20241	0.255926
Q9QUI0	Rhoa	0.9496	0.256069
Q9CYA6	Zcchc8	1.14355	0.25634
Q91YN9	Bag2	0.94981	0.25643
Q8C0J2	Atg16l1	1.08363	0.256571
Q9CR11	Yeats4	1.08878	0.256687
P56183	Rrp1	1.05051	0.256733
Q6P1I6	Psd2	1.03981	0.256973
Q8BHC9	Fut11	0.899024	0.257357
Q99LC9	Pex6	0.938695	0.25745
Q9D187	Fam96b	1.05205	0.257511
Q8K0U4	Hspa12a	0.958236	0.257851
Q99M80	Ptprt	1.09188	0.257974
O70481	Ubr1	1.05264	0.258022
Q8C650	2010-09-01	1.13077	0.258285
Q6KAR6	Exoc3	1.02505	0.258482
Q4FZF3	Ddx49	0.888761	0.25852
Q8R3Q6	Ccdc58	1.06276	0.258886
P04627	Araf	0.920836	0.259525
P70257	Nfix	1.08691	0.259557
P97770	Thumpd3	1.08812	0.259627
P01831	Thy1	0.899062	0.259662
Q07417	Acads	0.933497	0.259831
Q9BCZ4	Selenos	0.924333	0.259855
Q60749	Khdrbs1	1.04796	0.260248
Q6PAL1	Draxin	1.09712	0.26057
P60605	Ube2g2	1.27058	0.26082
O35682	Myadm	0.875765	0.260971
Q8BH58	Tiprl	1.04779	0.260987
P51175	Ppox	1.1011	0.261047
Q80V86	Ints8	1.09174	0.262236
P70335	Rock1	0.902623	0.262643
Q9D211	Cdkn2aipnl	0.901839	0.262705
Q924L1	Letmd1	0.902973	0.262804
P80315	Cct4	1.05118	0.26285
Q61206	Pafah1b2	1.13305	0.26289
Q01147	Creb1	1.06061	0.262948
Q924H7	LOC101056456	1.08689	0.262971
O55143	Atp2a2	0.958395	0.263178
Q923D2	Blvrb	0.948269	0.26365
P18760	Cfl1	1.04478	0.264018
Q8K2Q7	Brox	1.05386	0.264195
Q3UH93	Plxnd1	0.935669	0.264334
Q9CQS8	Sec61b	0.963177	0.264548
Q9WTS6	Tenm3	1.11663	0.264693
P21447	Abcb1a	0.920938	0.264762
O88532	Zfr	1.04888	0.264873
Q62048	Pea15a	0.931823	0.264954
Q9DAK9	Phpt1	1.06602	0.265431
Q9CZP0	Ufsp1	1.05312	0.265482
Q9Z1K6	Arih2	1.0662	0.265824
Q9D8E6	Rpl4	0.932186	0.266453
P63318	Prkcg	0.911267	0.266579
O89017	Lgmn	1.07187	0.267074
Q60634	Flot2	0.940948	0.267187
Q8VDS8	Stx18	0.92431	0.267266
Q8BY02	Nkrf	1.06913	0.267319
Q7TMY8	Huwe1	1.02373	0.267494
Q99KQ4	Nampt	0.967389	0.267534
O35684	Serpini1	1.09744	0.267814
Q571I4		1.11348	0.268141
Q9EQ80	Nif3l1	1.05207	0.268213
Q8VHN8	Nudt16l1	1.04943	0.268519
Q8R5J9	Arl6ip5	1.03398	0.268524
Q8JZQ9	Eif3b	1.0345	0.26891
Q9DC40	Telo2	1.08831	0.269037
P97429	Anxa4	0.922841	0.269172
Q8BUK6	Hook3	1.05481	0.269458
Q8C8R3	Ank2	0.971089	0.269463
Q91WG4	Elp2	1.04231	0.269798
Q9WTT4	Atp6v1g2	0.953786	0.270654
Q9JIZ9	Plscr3	0.874126	0.270827
O35393	Efnb3	1.09608	0.271565
Q923M0	Ppp1r16a	0.897029	0.272523
Q8BGD5	Cpt1c	1.04709	0.273137
P58252	Eef2	0.957727	0.273277
Q9JIF0	Prmt1	1.04383	0.273357
Q3UHX0	Nol8	1.09492	0.273429
Q60790	Rasa3	0.957168	0.274033
Q8BZW8	Nhlrc2	0.948954	0.274223
Q8CHC4	Synj1	0.941823	0.27428
Q9WUR2	Eci2	1.02673	0.274284
P12367	Prkar2a	1.03667	0.274439
Q8VEB4	Pla2g15	0.942862	0.274502
P83940	Eloc	1.09468	0.274661
P24547	Impdh2	0.960268	0.274728
Q61316	Hspa4	0.981663	0.274955
Q61234	Snta1	0.920819	0.275542
Q8CFK2	Brf1	0.951951	0.27568
Q99J10	Ctu1	1.08387	0.275734
P83882	Rpl36a	0.8789	0.275822
Q9EPW0	Inpp4a	1.02875	0.275962
Q03958	H2-Ke2	1.02311	0.276075
Q02257	Jup	0.930439	0.276344
Q8BTY2	Slc4a7	0.894382	0.276358
Q80VC9	Camsap3	1.04159	0.276382
Q3URQ0	Tex10	1.06613	0.276514
P32507	Nectin2	1.09423	0.27665
Q9D0I8	Mrto4	1.06672	0.27702
P97473	Tarbp2	1.08046	0.277404
P00405	COX2	1.04265	0.277538
Q9JHR7	Ide	0.881511	0.277721
Q99J09	Wdr77	1.10974	0.277764
Q4KML4	3110003A17Rik	1.18539	0.277998
Q9DB41	Slc25a18	0.828332	0.278156
Q6DFV3	Arhgap21	1.05785	0.278379
Q8JZM7	Cdc73	1.04463	0.278679
Q9DCJ1	Mlst8	1.0569	0.278969
O35114	Scarb2	1.0706	0.278989
Q9QZX7	Srr	0.933347	0.27899
Q8R1S4	Mtss1	1.06602	0.279393
Q3UVU3	Slc30a10	1.10638	0.279438
Q9Z223	Mocs2	0.644206	0.279703
P45376	Akr1b3	0.962326	0.279927
Q91YN0	D6Wsu163e	1.04177	0.28005
Q80TK0		0.952319	0.280134
O55135	Eif6	1.06047	0.280337
Q9JHW4	Eefsec	0.937236	0.280485
P47740	Aldh3a2	1.04372	0.280802
Q9JLC8	Sacs	0.961594	0.280881
Q3UY34	2210016L21Rik	1.06044	0.280938
Q9R0Q3	Tmed2	0.969366	0.281125
Q9WVA2	Timm8a1	1.10343	0.281495
P17563	Selenbp1	0.945826	0.281571
Q62276	Med22	1.07954	0.281896
Q9D6M3	Slc25a22	0.927427	0.282501
Q60598	Cttn	1.03642	0.282688
P30416	Fkbp4	0.974302	0.283151
P23249	Mov10	0.879993	0.28345
Q9CXI5	Manf	1.05754	0.28345
Q9CS00	Cactin	1.06511	0.283514
P70211	Dcc	1.06619	0.283736
P0DN34	LOC102631912	0.906557	0.283878
Q62009	Postn	0.899431	0.284158
Q99JF5	Mvd	0.976471	0.284459
Q8R3B1	Plcd1	1.06732	0.284868
Q8C4Y3	Cobra1	1.07859	0.285046
Q61142	Spin1	1.07967	0.285068
Q8BMJ2	Lars	1.0233	0.28513
Q99N28	Cadm3	0.946069	0.285139
P61202	Cops2	1.06342	0.285277
Q9CQX8	Mrps36	0.931149	0.285771
Q6P542	Abcf1	0.960521	0.28592
Q9CQJ8	Ndufb9	0.95548	0.286353
P46460	Nsf	0.941009	0.286444
P45591	Cfl2	1.02788	0.286591
Q9DCB4	Arpp21	0.82734	0.28706
E9Q942	BC024659	0.887962	0.287378
Q9ERG0	Lima1	0.927966	0.287759
Q3V3Q7	Pacs2	1.0525	0.287912
Q99LL5	Pwp1	1.11448	0.287953
A2AHG0	Lzts3	0.925886	0.287987
Q3TX08	Trmt1	1.17821	0.288016
Q8CIQ7	Dock3	0.951224	0.288186
P70698	Ctps	0.949885	0.288381
Q80X85	Mrps7	0.945637	0.288727
Q9JLB0	Mpp6	0.969691	0.288788
P48759	Ptx3	0.951803	0.288872
Q3UJU9	Fam82a2	0.97808	0.28889
O08989	Mras	0.897624	0.288895
O35144	Terf2	1.06505	0.288946
O70279	Dgcr14	1.05719	0.288995
Q8BMS1	Hadha	0.96	0.289293
P28656	Nap1l1	0.945946	0.289458
Q9CY50	Ssr1	0.95448	0.289975
Q99J23	Ghdc	1.04806	0.290083
Q8CJH3	Plxnb1	0.949955	0.290181
O88384	Vti1b	0.927443	0.290498
Q8C7D2	Crbn	1.07094	0.290687
Q9DC48	Cdc40	1.07241	0.290742
P52196	Tst	0.96203	0.291149
P97386	Lig3	1.05744	0.291241
Q9WTP6	Ak2	1.04591	0.291833
Q5SSZ5	Tns3	0.74398	0.292069
Q9CQC9	Sar1b	1.19768	0.292112
P97797		1.07463	0.292132
O88448	Klc2	0.98224	0.292766
Q6P1D7	Slx4	1.07926	0.292907
Q9QXJ1	Apbb1	0.962465	0.293024
Q3U0M1	Trappc9	1.03652	0.293032
P97792	Cxadr	1.05441	0.293356
O55222	Ilk	0.892398	0.293474
O55023	Impa1	1.05964	0.293641
Q8BYL4	Yars2	0.950174	0.294244
Q810D6	Grwd1	0.901523	0.294421
Q91WS0	Cisd1	0.929636	0.294516
Q9ES28	Arhgef7	1.03053	0.294555
O88983	Stx8	0.938055	0.295049
Q8C0E2	Vps26b	1.04429	0.295143
Q9D7X3	Dusp3	0.963686	0.295211
Q149F3	Gspt2	0.926226	0.296308
P97785	Gfra1	1.06213	0.296356
Q6P1J0	Maneal	1.05806	0.296509
Q9WVL3	Slc12a7	0.918358	0.296907
Q99P72	Rtn4	1.02854	0.297434
Q8BU88	Mrpl22	0.933494	0.297438
Q8K1A6	Cc2d1a	0.958078	0.297444
Q9EPK7	Xpo7	1.04168	0.29754
Q6P2L7	Casc4	0.909735	0.297632
Q9ET01	Pygl	0.82835	0.297733
Q80YQ2	Med23	1.11989	0.297878
P43276	Hist1h1b	1.08707	0.298286
Q9Z160	Cog1	1.062	0.298687
P98192	Gnpat	0.945795	0.299452
Q8K3B1	Fbxo45	1.11229	0.299581
Q8BVL3	Snx17	1.08662	0.299748
Q8BZX4	Srek1	1.03563	0.299858
P15105	Glul	1.07343	0.300222
Q99JH7	Clstn3	0.944899	0.300779
Q80X82		1.02965	0.30089
Q8BJY1	Psmd5	1.05432	0.300952
Q8BGZ1	Hpcal4	0.896739	0.30124
Q6WKZ8	Ubr2	1.03235	0.301316
Q5NCF2	Trappc1	1.08108	0.301489
Q9CS84	Nrxn1	0.963531	0.301575
Q61423	Kcna4	0.884349	0.301588
Q99PT1	Arhgdia	0.956161	0.301629
Q8R105	Vps37c	0.935156	0.301734
Q9ERA0	Tfcp2	1.15393	0.301765
P83093	Stim2	0.905742	0.302124
Q99N87	Mrps5	1.05396	0.302562
Q9CXJ4	Abcb8	0.936109	0.302591
Q9CQC7	Ndufb4	0.963462	0.303023
F6ZDS4	Tpr	1.03457	0.303138
O88738	Birc6	0.968635	0.303197
Q1EG27	Myo3b	0.89878	0.303674
Q9WU84	Ccs	0.956107	0.30368
Q8BM65	Nyap2	1.14163	0.303952
Q8BLR2	Cpne4	0.937864	0.304716
Q91VR5	Ddx1	1.02672	0.305187
Q9DCD0	Pgd	0.972464	0.305263
P35278	Rab5c	1.03998	0.305537
P47963	Rpl13	0.947091	0.305629
Q3U308	Ctu2	0.956562	0.306208
Q91V57	Chn1	0.953875	0.306293
Q9CXY9	Pigk	0.921229	0.306309
Q9D9S3	Rwdd2a	0.866029	0.306381
Q63932	Map2k2	0.953036	0.306385
Q8VEJ9	Vps4a	1.02927	0.306689
Q9DBU0	Tm9sf1	1.06798	0.306746
P14148	Rpl7	0.938121	0.306864
Q8VDQ8	Sirt2	0.96407	0.306993
Q6RHR9	Magi1	1.02938	0.307173
Q9Z0V7	Timm17b	0.909776	0.307722
P63166	Sumo1	1.10697	0.307803
Q8R409	Hexim1	1.05915	0.307829
Q9D517	Agpat3	0.96334	0.307902
Q9ERY9	0610007P14Rik	0.961229	0.308031
Q8BM85	Tbck	1.07525	0.308078
Q6DVA0	Lemd2	1.01905	0.308088
Q8VE62	Paip1	0.942272	0.308332
Q8VDP6	Cdipt	1.21943	0.308439
Q8BGA9	Oxa1l	0.921592	0.308794
Q9CQ75	Ndufa2	0.954555	0.30884
Q9JME9	Vstm2b	1.07214	0.309123
O08912	Galnt1	0.914221	0.309734
Q8R418	Dicer1	0.89371	0.309751
P97311	Mcm6	0.926029	0.309798
Q9CY97	Ssu72	1.03382	0.309862
Q9D4H8	Cul2	0.981724	0.309908
Q8CGY8	Ogt	1.02247	0.309974
Q5PR69	C530008M17Rik	1.03674	0.310081
B1AVZ0	Uprt	1.11107	0.310098
Q80VM4	Zfp579	1.08253	0.31024
Q9JM52	Mink1	0.887775	0.310783
B9EJ86	Osbpl8	1.04574	0.310825
P70206	Plxna1	1.03441	0.311076
Q3UMY5	Eml4	1.07772	0.311246
Q8R2N2	Cirh1a	1.08155	0.311361
O88487	Dync1i2	1.025	0.311446
Q99PW4	Trp53rk	1.10425	0.311529
Q6PGH0	Ubtd2	1.18032	0.311728
Q76N33	Stambpl1	0.941893	0.311878
Q6ZWN5	Rps9	0.969433	0.311912
O89050	Mkln1	0.886848	0.312185
P62137	Ppp1ca	1.06713	0.312531
Q60722	Tcf4	1.04905	0.312727
O08586	Pten	1.04891	0.312766
Q80TS3	Adgrl3	1.05391	0.313176
Q9DCW4	Etfb	0.967261	0.31389
Q9D6Z1	Nop56	1.0866	0.314184
Q9R0N5	Syt5	1.04483	0.314375
Q3TPX4	Exoc5	0.974359	0.314804
P46664	Adss	0.967428	0.315559
Q91YP2	Nln	0.976519	0.315627
Q80TN4	Dnajc16	0.913233	0.315913
Q9D172	D10Jhu81e	0.93927	0.315992
Q01730	Rsu1	0.950095	0.316179
Q8VD33	Sgtb	0.861981	0.317386
Q9JJK2	Lancl2	1.02777	0.317834
P53026	Rpl10a	0.97376	0.317865
Q8BGH7	Cdc42se2	0.846451	0.317962
Q9DBN4	4833439L19Rik	0.927701	0.318203
Q8VD66	Abhd4	1.05481	0.318258
Q9WVK4	Ehd1	0.946659	0.319034
Q9WVJ2	Psmd13	1.04155	0.319081
Q9JMD0	Zfp207	1.04741	0.319157
A2A8U2	Tmem201	1.06059	0.319206
P80313	Cct7	1.01114	0.319396
Q9D773	Mrpl2	1.06368	0.319706
Q3UMU9	Hdgfl2	1.05489	0.319974
Q8K0B2	Lmbrd1	0.955351	0.320057
Q8C1A5	Thop1	1.03376	0.320083
Q9WUK4	Rfc2	0.941663	0.320129
P06909	Cfh	1.18138	0.320303
P70663	Sparcl1	1.04921	0.320528
Q8BWQ6	9030624J02Rik	1.02409	0.320545
Q9CZU6	Cs	0.963754	0.320802
P53986	Slc16a1	0.895841	0.321209
O35465	Fkbp8	0.952293	0.321375
Q9D868	Gm11585	1.06357	0.321724
Q3UTZ3	BC037034	1.16025	0.321803
Q5SUF2	Luc7l3	1.04211	0.321816
P57722	Pcbp3	1.0453	0.321988
Q8R3V6	Cuedc1	1.1027	0.321996
Q80Z24	Negr1	1.0716	0.322157
Q9D404	Oxsm	0.956709	0.322283
Q9JLM8	Dclk1	1.05266	0.322482
Q6PB70	Ano8	1.16103	0.3226
Q8R3L5	Slco3a1	0.889194	0.322677
O70579	Slc25a17	1.17288	0.32283
Q08122	Tle3	0.85952	0.322925
Q6XUX1	Dstyk	1.137	0.32304
Q8K2L8	Trappc12	1.03388	0.323129
Q9WUL7	Arl3	1.09886	0.323514
P37040	Por	0.963086	0.323607
P14685	Psmd3	1.02755	0.323693
Q01341	Adcy6	0.91518	0.323755
P35710	Sox5	0.959203	0.323908
O35387	Hax1	0.758432	0.323912
P24369	Ppib	0.953614	0.323941
B1AXP6	Tomm5	0.905395	0.323994
Q3TDD9	Klraq1	1.02604	0.324343
P68373	Tuba1c	0.884363	0.324557
Q8BR70	Yipf6	1.09537	0.324582
P83510	Tnik	0.959034	0.324637
P11404	Fabp3	0.902593	0.324701
Q9JL56	Gde1	0.968302	0.324782
Q921D4	Med6	0.890325	0.324793
Q91ZN5	Slc35b2	0.921337	0.324989
O35207	Cdk2ap1	1.1103	0.32518
Q8BKX6	Smg1	0.948367	0.325192
Q99J47	Dhrs7b	0.955303	0.326321
P68368	Tuba4a	0.905878	0.326482
Q9JIB4	Gtf2h2	1.09749	0.327085
Q9Z0P4	Palm	1.01996	0.32709
Q9JJ28	Flii	0.966886	0.327204
Q8BGK5	Slc35f1	1.05994	0.327432
Q91YJ2	Snx4	0.887555	0.327865
Q9JKY5	Hip1r	1.02253	0.328066
Q80YE7	Dapk1	0.955341	0.328239
Q8R332	Nupl1	1.05897	0.328381
P40630	Tfam	1.04654	0.328613
Q9JHJ0	Tmod3	0.932121	0.328634
Q9WTP7	Ak3	1.03235	0.328911
Q9QXA5	Lsm4	1.04426	0.328987
O88491	Nsd1	0.879946	0.328991
Q9CQF3	Nudt21	1.06763	0.329436
Q8CHT0	Aldh4a1	0.955194	0.329447
Q9CQE7	Ergic3	1.03528	0.329589
Q9D6L8	Ppil3	1.03355	0.329667
Q9JJ80	Rpf2	0.959421	0.329878
O35709	Enc1	1.23623	0.329904
Q9WVL0	Gstz1	0.963802	0.330009
Q9CY16	Mrps28	0.813034	0.330211
Q8BVF2	Pdcl3	0.913518	0.330217
Q7TT50	Cdc42bpb	1.01796	0.330358
Q80Y14	Glrx5	1.06072	0.330397
Q6ZPR5	Smpd4	1.10744	0.330522
Q14CH7	Aars2	0.961648	0.330584
Q61334	Bcap29	0.91405	0.330849
P62858	Rps28	0.948639	0.331123
O88286	Wiz	1.05834	0.33117
O70439	Stx7	0.964724	0.331601
O08579	Emd	1.13146	0.331604
Q9WU63	Hebp2	1.09244	0.331678
Q9DBZ5	Eif3k	0.948373	0.331863
Q5XG69	Fam169a	1.04558	0.332356
Q9ESP1	Sdf2l1	1.09283	0.332677
P49443	Ppm1a	1.04129	0.332723
Q9EPN1	Nbea	1.04163	0.33296
Q9D1B9	Mrpl28	1.06836	0.332991
Q8K4L3	Svil	0.913037	0.333249
Q9QXG2	Chm	0.802131	0.333269
Q60575	Kif1b	0.943224	0.333455
Q8QZY1	Eif3l	1.02721	0.333946
Q64735	Cr1l	1.21232	0.33423
Q91Z53	Grhpr	1.11745	0.334442
Q8JZV7	Amdhd2	0.923723	0.335045
Q6P9R2	Oxsr1	1.02252	0.335367
P35438	Grin1	0.966611	0.335416
Q9QXE7	Tbl1x	0.832404	0.335452
Q9WUF3	Casp8ap2	0.791764	0.335491
Q8CGF6	Wdr47	1.08528	0.335939
P11627	L1cam	0.945567	0.336297
G3XA57	Rab11fip2	1.04352	0.336763
O54983	Crym	0.898598	0.336771
O08582	Gtpbp1	1.04612	0.336928
P62257	Ube2h	0.84466	0.336975
L0N7N1	Kif14	1.09873	0.33701
O88508	Dnmt3a	0.9156	0.337349
Q6P9R4		1.05456	0.337572
Q3UHD2	Gfod1	1.09179	0.337827
Q91VU0	Fam3c	0.940047	0.337836
Q99PP2		1.1128	0.338784
Q99M04	Lias	1.16577	0.338846
P31324	Prkar2b	1.07222	0.338892
Q8K341	Atat1	1.05909	0.339047
Q9Z1K5	Arih1	1.06665	0.339232
Q7TT18	Atf7ip	1.08492	0.339328
P00848	ATP6	0.782436	0.339413
Q6PF93	Pik3c3	1.01558	0.33958
Q3UGS4	Fam195b	1.0297	0.339858
Q9QVP9	Ptk2b	0.905162	0.339958
Q8BG30	Nelfa	1.05349	0.339975
P63158	Gm21596	1.09905	0.340143
P12815	Pdcd6	1.07483	0.340205
P05064	Aldoa	0.958159	0.340213
O55236	Rngtt	1.05383	0.340646
Q91YJ3	Thyn1	1.09788	0.34074
Q80VD1	Fam98b	1.06563	0.340839
P59759	Mkl2	0.974087	0.340913
Q91YH5	Atl3	0.940863	0.341025
P21279	Gnaq	1.0254	0.341139
O70400	Pdlim1	0.917915	0.34121
Q6P5D8	Smchd1	0.974785	0.341428
Q99MR8	Mccc1	0.948859	0.341458
Q4JIM5	Abl2	0.934971	0.341496
Q60632	Nr2f1	1.05475	0.341584
Q9Z2X8	Keap1	1.04414	0.341731
Q80XR2	Atp2c1	0.967901	0.341788
Q9WVD4	Clcn5	1.06162	0.341868
Q9Z172	Sumo3	1.06808	0.341956
P68181	Prkacb	1.06522	0.342029
Q8R0A7	6430548M08Rik	0.94663	0.342059
P48320	Gad2	0.934036	0.342349
P31750	Akt1	1.03789	0.342488
Q8VHK9	Dhx36	0.973463	0.342856
Q9QZM0	Ubqln2	1.0484	0.343106
Q78PY7	Snd1	0.962242	0.343194
Q8R1Z9	Rnf121	0.641085	0.34335
Q61037	Tsc2	1.04594	0.343405
Q3UKJ7	Smu1	1.03755	0.343648
Q9CQU5	Zwint	0.929921	0.343963
Q62445	Sp4	1.07457	0.344316
Q3UN16	Gpr162	1.11529	0.344397
P60898	Polr2i	1.03639	0.344709
P35550	Fbl	1.06854	0.345393
Q9CR09	Ufc1	0.962466	0.34551
Q9D1H7	Get4	1.04261	0.345559
Q91YR1	Twf1	1.07814	0.345659
Q8BHK1	Nipa1	0.841709	0.345719
Q8R3Y8	Irf2bp1	1.0413	0.345729
O88696	Clpp	1.03432	0.346028
Q8BQZ4	Ralgapb	1.04676	0.346123
Q61136	Prpf4b	1.07171	0.34639
A2CG49	Kalrn	1.02284	0.346394
O70228	Atp9a	1.021	0.346409
Q3UGP8	Alg10b	0.545304	0.346753
Q5XJV6	Lmtk3	1.033	0.346781
P60710	Actb	0.919084	0.347483
Q8K4Q0	Rptor	1.04292	0.347686
P11881	Itpr1	0.943471	0.348227
Q6ZQ93	Usp34	0.923063	0.348448
Q8VEH8	Erlec1	0.952919	0.349018
Q61187	Tsg101	1.02238	0.349246
Q8C4Q6	Aida	1.03683	0.349258
O54781	Srpk2	1.05288	0.349289
P13864	Dnmt1	1.03491	0.3502
Q9QUN9	Dkk3	1.04849	0.350219
Q9Z0H4	Celf2	1.02311	0.350403
Q80TF3	Pcdh19	0.983896	0.350476
Q9EQZ6	Rapgef4	0.959451	0.350615
P0DN89	Tmem254a	0.934954	0.350997
P56382	Atp5e	0.930188	0.351275
Q6PE15	Abhd10	1.04265	0.351512
Q3UBX0	Tmem109	0.939756	0.351557
P62245	Rps15a	0.948378	0.351648
Q61831	Mapk10	1.0475	0.351757
Q80ZJ1	Rap2a	0.962691	0.351809
Q8K0T4	Katnal1	1.02209	0.351891
Q9ER65	Clstn2	0.93811	0.351897
Q9JJR8	Tmem9b	0.914977	0.351945
Q60520	Sin3a	0.89	0.35197
B2RRE7	Otud4	1.06356	0.352196
Q91ZZ3	Sncb	0.9664	0.35229
Q7TSY6	Celf4	1.07463	0.352972
Q8CIN6	Celf3	1.06622	0.353336
Q9D1Q4	Dpm3	1.05589	0.353439
Q99J99		1.03681	0.353543
P28867	Prkcd	0.969394	0.35356
O35449	Prrt1	1.07365	0.353969
P56379	2010107E04Rik	0.886667	0.353992
Q7TSV4	Pgm1	1.05757	0.353998
P08030	Aprt	1.03999	0.354059
Q9Z2E2	Mbd1	0.908241	0.354371
Q8K221	Arfip2	1.03072	0.354557
Q61703	Itih2	0.896054	0.354588
P97326	Cdh6	1.06281	0.354649
O08677	Kng1	0.883548	0.354768
Q91W43	Gldc	0.933699	0.354894
Q9DC50	Crot	1.03652	0.355042
Q3TLH4	Prrc2c	0.97383	0.355051
Q99J77	Nans	1.01826	0.355252
Q91VN4	Chchd6	1.04507	0.355281
Q8CCF0	Prpf31	1.0413	0.355376
Q8VD63	Tspyl4	0.923015	0.355459
Q3TD49	Sppl2b	1.08701	0.355462
Q91ZW2	Pofut1	1.08363	0.35556
Q9ER88	Dap3	1.03787	0.355589
Q8BHE8	9430016H08Rik	1.03874	0.356101
P70699	Gaa	1.04689	0.356207
P70268	Pkn1	0.976285	0.356829
Q9WUD8	Faim	0.942863	0.356957
Q924T2	Mrps2	1.02875	0.357392
P27773	Pdia3	0.986778	0.357639
O55042	Snca	0.940135	0.358047
Q8BSF4	Pisd	0.966929	0.358384
Q9EPL2	Clstn1	0.969139	0.358463
Q76MZ3	Ppp2r1a	1.04835	0.359112
Q8K327	Champ1	1.06105	0.359185
Q8BG94	Commd7	1.04435	0.359303
Q91YI4	Arrb2	1.06479	0.359328
Q8BXK8	Agap1	0.978437	0.359381
Q8BSI6	R3hcc1	1.01954	0.359545
Q69ZS8	Kazn	1.07374	0.359773
P84309	Adcy5	0.921596	0.360536
O09005	Degs1	0.93303	0.360635
Q2PZL6	Fat4	1.06365	0.361516
Q9D7G0	Prps1	1.05028	0.361567
O70493	Snx12	1.02568	0.361585
Q791V5	Mtch2	0.970105	0.361722
Q8VIM9	Irgq	1.04998	0.362217
Q9EQK5	Mvp	0.889478	0.362405
Q8BHZ0	Fam49a	1.06416	0.362525
P58929	Gmeb2	0.839425	0.362658
Q6PCP5	Mff	1.02892	0.363087
Q9D7V2	Lysmd2	0.846298	0.363179
Q9WTQ5	Akap12	0.942743	0.363517
Q8BXQ2	Pigt	0.962329	0.363992
Q3TYX3	Smyd5	1.05225	0.364027
Q8K1Z0	Coq9	0.95822	0.364166
Q8BTV2	Cpsf7	1.04482	0.364182
Q8VI36	Pxn	0.900017	0.364385
Q9CR88	Mrps14	0.889123	0.364472
O54833	Csnk2a2	0.983239	0.364678
Q9JJ61	Galnt16	0.858577	0.364959
Q8C570	Rae1	1.03622	0.365687
Q3U487	Hectd3	1.07164	0.365688
Q9D6H2	Hspb11	1.23967	0.366441
Q91Z49	Fyttd1	1.0446	0.36649
Q9JII5	Dazap1	1.08619	0.366516
Q6PER3	Mapre3	0.976414	0.367126
Q4VA53	Pds5b	1.03438	0.367303
Q8VCD6	Reep2	0.968938	0.36732
Q8CIV2	ORF61	1.07805	0.367367
Q9WVS7	Map2k5	0.931198	0.367471
Q99K01	Pdxdc1	0.977371	0.367505
Q8BK30	Ndufv3	1.1218	0.367641
P46467	Vps4b	0.946314	0.367688
P15379	Cd44	0.923476	0.367942
Q91V04	Tram1	0.923561	0.368163
Q923X4	Glrx2	0.947289	0.368341
Q924A2	Cic	1.14551	0.368523
Q3TWL2	Tmem55b	0.949135	0.36854
P97390	Vps45	1.09554	0.368734
Q80WJ7	Mtdh	0.910857	0.368785
Q60932	Vdac1	0.978287	0.368885
Q9Z1S5		0.983232	0.368977
Q61672	Slc29a2	0.92213	0.369141
P59672	Anks1	1.19336	0.369381
P56546	Ctbp2	1.03765	0.369401
P35979	Rpl12	0.95208	0.369424
P46935	Nedd4	0.953744	0.369656
Q8R3D1	Tbc1d13	1.04841	0.369662
Q5RJG7	Ispd	0.962233	0.369671
P61759	Vbp1	1.03594	0.36968
Q91VM9	Ppa2	1.08778	0.369685
P02468	Lamc1	0.951349	0.369966
Q6VGS5	Ccdc88c	0.953075	0.370273
Q8K337	Inpp5b	0.93763	0.370299
Q8CI51	Pdlim5	0.935998	0.370359
Q8BW96	Camk1d	0.961802	0.370498
Q9QY01	Ulk2	0.93866	0.37058
P52503	Ndufs6	1.0552	0.370771
Q9CX34	Sugt1	0.969542	0.371458
Q99M87	Dnaja3	0.96315	0.372004
Q8CAK1	Iba57	0.906255	0.372099
Q8BG16	Slc6a15	0.840363	0.372172
Q80WS3	Fbll1	1.0729	0.372299
O08547	Sec22b	1.02	0.372381
Q07235	Serpine2	0.956487	0.372456
Q8BGD9	Eif4b	1.01787	0.372596
P35564	Canx	0.946848	0.372735
P20152	Vim	1.04949	0.372799
O35607	Bmpr2	1.19403	0.372937
Q9CYH6	Rrs1	1.08931	0.373043
P46978	Stt3a	1.03034	0.373066
O89084	Pde4a	0.870843	0.373195
Q3UH53	Sdk1	1.10253	0.373429
Q6IRU2	Tpm4	0.945024	0.373749
Q9CRB9	Chchd3	0.940405	0.373778
O88196	Ttc3	1.0295	0.374112
Q99LB6	Mat2b	1.03038	0.374261
P22682	Cbl	0.944425	0.374493
Q9CQN6	Tmem14c	1.17386	0.374831
O08691	Arg2	1.12296	0.374869
Q7TS68	Nsun6	1.07392	0.375182
P62071	Rras2	0.97086	0.37543
Q9R0P4	1110004F10Rik	1.06241	0.375638
P54823	Ddx6	1.03028	0.375876
Q91VR2	Atp5c1	0.982334	0.375961
Q9Z2I8	Suclg2	0.941755	0.376045
Q8BMJ3	Eif1ax	1.0509	0.376089
Q9CQZ5	Ndufa6	1.07354	0.376499
Q9CWL8	Ctnnbl1	1.06447	0.37652
Q8CE33	Klhl11	0.89923	0.376534
[truncated: 3,914 more rows]
