# Supplementary material for: Proteomics identifies lipocalin-2 in neonatal inflammation associated with cerebrovascular alteration in mice and preterm infants
Source: iScience. 2023 Jun 27;26(7):107217. doi: 10.1016/j.isci.2023.107217 (PMC10366453; doi:10.1016/j.isci.2023.107217)
Supplement: Table S4. Correlations at day 7 and day 14 in different modules, related to Figure 5 [file mmc3.xlsx]

## Sheet: Sheet1
	Day 7						Day 14
r (spearman)	0.184779	0.226784	0.528447	0.254436	0.466517		0.246474	-0.330629	0.432385	0.428713	-0.253913	0.483561
p-value	0.0415982	0.012007	3.94954e-10	0.00468241	6.09623e-08		0.0198907	0.00155323	2.322e-05	2.77031e-05	0.0163487	1.58433e-06
	tan	salmon	magenta	green	yellow		black	greenyellow	magenta	purple	red	blue
	CFHR5 (Q9BXR6)	HO-1 (P09601)	IL-1ra (P18510)	SAA4 (P35542)	PRCP (P42785)		IGFBP6 (P24592)	CHL1 (O00533)	CA4 (P22748)	ST6GAL1 (P15907)	TGFBI (Q15582)	ICAM1 (P05362)
	CCL3 (P10147)	BNP (P16860)	IL6 (P05231)	FAP (Q12884)	ICAM1 (P05362)		PROC (P04070)	SERPINA5 (P05154)	DEFA1 (P59665)	TCN2 (P20062)	ENG (P17813)	IGFBP3 (P17936)
	CA5A (P35218)	NT-proBNP (NA)	IL1RL2 (Q9HB29)	DEFA1 (P59665)	LILRB1 (Q8NHL6)		SPARCL1 (Q14515)	NCAM1 (P13591)	LCN2 (P80188)	IL-4RA (P24394)	CR2 (P20023)	FCGR3B (O75015)
	HAOX1 (Q9UJM8)	CDH5 (P33151)	FS (P19883)	CCL18 (P55774)	ANGPTL3 (Q9Y5C1)		F7 (P08709)	ANGPTL3 (Q9Y5C1)	LOX-1 (P78380)	IL1RL2 (Q9HB29)	NOTCH1 (P46531)	CST3 (P01034)
	TPP1 (O14773)	FABP4 (P15090)	PAPPA (Q13219)	LCN2 (P80188)	NID1 (P14543)		MFAP5 (Q13361)	MEGF9 (Q9H1U4)	SOD2 (P04179)	FGF-21 (Q9NSA1)	PAM (P19021)	LILRB1 (Q8NHL6)
	CCL4 (P13236)	MSMB (P08118)	KIM1 (Q96D42)	IDUA (P35475)	ANG (P03950)		SLAMF7 (Q9NQ25)	DPP4 (P27487)	CEACAM8 (P31997)	FS (P19883)	IL7R (P16871)	SELL (P14151)
	CCL19 (Q99731)	CNTN4 (Q8IWV2)	OPG (O00300)	LOX-1 (P78380)	CNDP1 (Q96KN2)		IL6 (P05231)	FAP (Q12884)	MMP-9 (P14780)	LEP (P41159)	VCAM1 (P19320)	COMP (P49747)
	TNF (P01375)	NPTXR (O95502)	Notch 3 (Q9UM47)	SOD2 (P04179)	FCGR2A (P12318)		GH (P01241)	APOM (O95445)	AZU1 (P20160)	OPG (O00300)	COL18A1 (P39060)	NID1 (P14543)
	CCL3 (P10147)	ANGPTL7 (O43827)	CNTN1 (Q12860)	CEACAM8 (P31997)	TIMD4 (Q96H15)		XCL1 (P47992)	AOC3 (Q16853)	MPO (P05164)	TR (P02786)	KIT (P10721)	PLXNB2 (O15031)
	MCP-2 (P80075)	CD1C (P29017)	TR (P02786)	hOSCAR (Q8IYS5)	LYVE1 (Q9Y5Y7)		CCL3 (P10147)	PRSS27 (Q9BQR3)	RETN (Q9HD89)	IGFBP-1 (P08833)	TNXB (P22105)	ANG (P03950)
	TINAGL1 (Q9GZM7)	NT-proBNP (NA)	IGFBP-1 (P08833)	ITGB2 (P05107)	APOM (O95445)		MMP12 (P39900)	GIF (P27352)	CHIT1 (Q13231)	CTSD (P07339)	BOC (Q9BWV1)	ICAM3 (P32942)
	NOMO1 (Q15155)		MMP-2 (P08253)	IL-17RA (Q96F46)	OSMR (Q99650)		VEGFD (O43915)	GDF-2 (Q9UK05)	PRTN3 (P24158)	IGFBP-2 (P18065)	Notch 3 (Q9UM47)	CNDP1 (Q96KN2)
			t-PA (P00750)	MMP-9 (P14780)	LILRB2 (Q8N423)		MCP-1 (P13500)	AP-N (P15144)	PGLYRP1 (O75594)	INHBC (P55103)	CNTN1 (Q12860)	FCGR2A (P12318)
			MMP-3 (P08254)	TLT-2 (Q5T2D2)	IGLC2 (P0DOY2)		TIMP4 (Q99727)	CCL28 (Q9NRJ3)	CHI3L1 (P36222)	FUT3/FUT5 (Q11128)	CDH5 (P33151)	NRP1 (O14786)
			IGFBP-2 (P18065)	AZU1 (P20160)	IL-4RA (P24394)		IL-6RA (P08887)	DNER (Q8NFT8)	NID2 (Q14112)	CRHBP (P24387)	MMP-2 (P08253)	TIMD4 (Q96H15)
			CDON (Q4KMG0)	MPO (P05164)	Gal-9 (O00182)		IL-1RT1 (P14778)	CDHR5 (Q9HBB8)	OSM (P13725)	OPG (O00300)	MB (P02144)	TIE1 (P35590)
			IL8 (P10145)	RETN (Q9HD89)	FGF-21 (Q9NSA1)		IL-1RT2 (P27930)	CDH2 (P19022)	TGF-alpha (P01135)	FGF-21 (Q9NSA1)	EGFR (P00533)	OSMR (Q99650)
			OPG (O00300)	AP-N (P15144)	FGF-23 (Q9GZV9)		WFIKKN2 (Q8TEU8)		TNFSF14 (O43557)	Flt3L (P49771)	ACAN (P16112)	LILRB2 (Q8N423)
			IL6 (P05231)	PRTN3 (P24158)	PSGL-1 (Q14242)		IL8 (P10145)		HGF (P14210)	CCL20 (P78556)	ITGB1 (P05556)	CCL18 (P55774)
			TSLP (Q969D9)	PGLYRP1 (O75594)	CTSL1 (P07711)		CD8A (P01732)		MMP-10 (P09238)	SSC4D (Q8WTU2)	IGF2R (P11717)	C1QTNF1 (Q9BXJ1)
			TRANCE (O14788)	IL-1RT2 (P27930)	VEGFD (O43915)		MCP-3 (P80098)		NRTN (Q99748)		MYOC (Q99972)	IGLC2 (P0DOY2)
			LIF (P15018)	CPB1 (P15086)	TNF-R2 (P20333)		IL6 (P05231)		CLEC5A (Q9NY25)		CDON (Q4KMG0)	LILRB5 (O75023)
			CCL20 (P78556)	CHI3L1 (P36222)	IL2-RA (P01589)		MCP-1 (P13500)		RNASE3 (P12724)		CD109 (Q6YHK3)	C2 (P06681)
			ADGRG2 (Q8IZP9)	ST2 (Q01638)	DLK-1 (P80370)		IL-17A (Q16552)				ITGA5 (P08648)	TNFRSF10A (O00220)
				CTSF (Q9UBX1)	AXL (P30530)		CXCL9 (Q07325)				PEAR1 (Q5VY43)	IL-27 (Q8NEV9)
				MYOC (Q99972)	FAS (P25445)		CCL4 (P13236)				B4GAT1 (O43505)	Gal-9 (O00182)
				WFIKKN2 (Q8TEU8)	TNFSF13B (Q9Y275)		CCL19 (Q99731)				CNTN4 (Q8IWV2)	IL18 (Q14116)
				CD177 (Q8N6Q3)	U-PAR (Q03405)		IL-12B (P29460)				OMD (Q99983)	FGF-23 (Q9GZV9)
				OSM (P13725)	CTSD (P07339)		IL10 (P22301)				ROBO1 (Q9Y6N7)	PAPPA (Q13219)
				TGF-alpha (P01135)	SHPS-1 (P78324)		TNF (P01375)				LAMA4 (Q16363)	THBS2 (P35442)
				TNFSF14 (O43557)	IGFBP-7 (Q16270)		CD5 (P06127)				GDNF (P39905)	VSIG2 (Q96IQ7)
				IL-10RA (Q13651)	CTSZ (Q9UBR2)		CCL3 (P10147)				CD6 (P30203)	HO-1 (P09601)
				HGF (P14210)	HAVCR2 (Q8TDQ0)		CXCL10 (P02778)				TRANCE (O14788)	IgG Fc receptor II-b (P31994)
				CD5 (P06127)	DSC2 (Q02487)		IFN-gamma (P01579)				ANGPTL1 (O95841)	LPL (P06858)
				EN-RAGE (P80511)	PILRA (Q9UKJ1)		MCP-2 (P80075)				ADGRG2 (Q8IZP9)	MARCO (Q9UEW3)
				S100P (P25815)	CCL21 (O00585)		TNFB (P01374)				CLUL1 (Q15846)	PD-L2 (Q9BQ51)
				CLEC5A (Q9NY25)	BCAM (P50895)		CTSO (P43234)				SOST (Q9BQB4)	CTSL1 (P07711)
				NADK (O95544)	SIRPB1 (O00241)		APLP1 (P51693)				CD1C (P29017)	hOSCAR (Q8IYS5)
				APLP1 (P51693)	VSIG4 (Q9Y279)						TYRO3 (Q06418)	ITGB2 (P05107)
				LILRA5 (A6NI73)	FUT3/FUT5 (Q11128)							TNF-R2 (P20333)
				CLSTN2 (Q9H4D0)	FSTL3 (O95633)							IL2-RA (P01589)
				TSHB (P01222)	PAMR1 (Q6UXH9)							CD163 (Q86VB7)
				RNASE3 (P12724)	LAIR1 (Q6GTX8)							SELE (P16581)
					CD209 (Q9NNX6)							FAS (P25445)
					MCP-3 (P80098)							TNFSF13B (Q9Y275)
					IL-20RA (Q9UHF4)							PCSK9 (Q8NBP7)
					CST5 (P28325)							U-PAR (Q03405)
					FGF-23 (Q9GZV9)							t-PA (P00750)
					FGF-21 (Q9NSA1)							IL-18BP (O95998)
					IL-15RA (Q13261)							PON3 (Q15166)
					IL-24 (Q13007)							vWF (P04275)
					CCL23 (P55773)							DKK3 (Q9UBP4)
					ANGPT2 (O15123)							HAVCR2 (Q8TDQ0)
					PILRB (Q9UKJ0)							DSC2 (Q02487)
					CLUL1 (Q15846)							CLEC11A (Q9Y240)
					CHRDL2 (Q6WN34)							FCRL5 (Q96RD9)
					SSC4D (Q8WTU2)							PILRA (Q9UKJ1)
												CD74 (P04233)
												SIRPB1 (O00241)
												ENPP2 (Q13822)
												BST1 (Q10588)
												CD97 (P48960)
												VSIG4 (Q9Y279)
												CRIM1 (Q9NZV1)
												SEMA7A (O75326)
												FSTL3 (O95633)
												IL13RA1 (P78552)
												PAMR1 (Q6UXH9)
												FCER2 (P06734)
												LAIR1 (Q6GTX8)
												CDCP1 (Q9H5V8)
												CD244 (Q9BZW8)
												IL-20RA (Q9UHF4)
												IL2 (P60568)
												TSLP (Q969D9)
												IL18 (Q14116)
												SLAMF1 (Q13291)
												FGF-23 (Q9GZV9)
												IL-15RA (Q13261)
												IL-18R1 (Q13478)
												PD-L1 (Q9NZQ7)
												IL-24 (Q13007)
												ARTN (Q5T4W7)
												IL33 (O95760)
												CX3CL1 (P78423)
												FCRL1 (Q96LA6)
												TFF2 (Q03403)
												TINAGL1 (Q9GZM7)
												PILRB (Q9UKJ0)
												TYMP (P19971)
												LILRA5 (A6NI73)
												CD79B (P40259)
												SIGLEC7 (Q9Y286)
												ITGB7 (P26010)
												ADGRE2 (Q9UHX3)
												MCFD2 (Q8NI22)
												GAL (P22466)
												VCAN (P13611)
