# Supplementary material for: Proteomics identifies lipocalin-2 in neonatal inflammation associated with cerebrovascular alteration in mice and preterm infants
Source: iScience. 2023 Jun 27;26(7):107217. doi: 10.1016/j.isci.2023.107217 (PMC10366453; doi:10.1016/j.isci.2023.107217)
Supplement: Table S5. Differential protein expression in preterm infant blood, related to Figure 7 [file mmc4.xlsx]

## Sheet: Sheet1
Day 7			Day 14
Protein	P-value		Protein	P-value
IL6	0		IL-24	0.003
TNFRSF10A	0		LCN2	0.004
CTSL1	0		ADGRG2	0.004
IL2-RA	0		TYMP	0.004
TNFSF13B	0		C2	0.0048
IL8	0		TNFSF13B	0.00685714
MCP-3	0		CTSL1	0.008
IL6	0		TNFSF14	0.0122857
FGF-21	0		IL2-RA	0.0125
MCFD2	0		MPO	0.0126154
LAIR1	0.00025		LILRB1	0.0133333
CHL1	0.000266667		DEFA1	0.014
FGF-21	0.000285714		PGLYRP1	0.0142222
ICAM1	0.000307692		PILRB	0.0145455
CTSD	0.000333333		MCFD2	0.0176471
TNF-R2	0.000631579		PRTN3	0.0178667
OPG	0.000666667		CDH5	0.01825
SSC4D	0.000705882		CHI3L1	0.0191111
IL-4RA	0.00114286		ITGB2	0.021
LILRB1	0.0012		CCL18	0.0211667
OPG	0.00121739		PILRA	0.0216364
APOM	0.00127273		TNF-R2	0.0216842
PD-L1	0.00192		OSMR	0.0224762
ADGRG2	0.002		ST2	0.02416
TNF-R1	0.00261538		LILRA5	0.0253846
CNTN4	0.00311111		EGFR	0.028
VSIG4	0.00317241		CLSTN2	0.0288276
LILRB2	0.0032		APOM	0.0289333
PSGL-1	0.00328571		OSM	0.0298571
CCL23	0.00335484		RETN	0.0305806
FSTL3	0.003875		PD-L1	0.0337561
OSMR	0.00412121		VSIG4	0.0338462
HAVCR2	0.00422857		IL18	0.0339
CDCP1	0.00423529		LILRB2	0.0341053
IL-18BP	0.00433333		IL18	0.0341622
ANG	0.00452632		SIRPB1	0.035
TRANCE	0.0046		CNTN4	0.035
FCGR2A	0.00461538		CLEC5A	0.0354286
ANGPTL3	0.00464865		ST6GAL1	0.0358788
TIMD4	0.0052381		PRSS2	0.036
IL-24	0.00526829		CTSD	0.036
CD1C	0.00716279		GDNF	0.036186
FUT3/FUT5	0.00733333		LAIR1	0.0381818
MCP-1	0.00740426		IGFBP-2	0.0398261
MARCO	0.00754545		IL-18BP	0.0407111
TF	0.00755556		Gal-9	0.042
FAS	0.00756522		HAVCR2	0.04224
TNXB	0.0077551		CEACAM8	0.0423673
TYMP	0.0102745		IL10	0.0424314
LILRA5	0.01032		CXCL10	0.0427234
U-PAR	0.0106415		IL6	0.0442308
SLAMF7	0.0108462		IL-15RA	0.0530566
IL10	0.0112593		NCAM1	0.0568421
ACAN	0.0126545		TGF-alpha	0.0575714
DNER	0.0130714		LPL	0.0577778
SIGLEC7	0.0141053		ANGPTL3	0.0581818
MCP-1	0.0149655		BLM hydrolase	0.0590345
MEGF9	0.0152542		CDHR5	0.0612667
MMP12	0.0160667		IL6	0.0616949
SAA4	0.0163934		CNTN1	0.0623607
NECTIN2	0.0168387		CHL1	0.0637419
IL-15RA	0.0179048		CXCL9	0.063873
NID1	0.0181538		MEPE	0.0675077
TNFB	0.01825		Notch 3	0.0684375
PSP-D	0.0187273		CA4	0.0697576
TYRO3	0.0189412		VCAN	0.0725373
LIF	0.0191045		DNER	0.0784706
MMP-10	0.0191304		hOSCAR	0.0822286
LCN2	0.0193803		TYRO3	0.0833043
FETUB	0.0194444		TNF-R1	0.0890141
IGFBP-2	0.0196		IL-17A	0.0966111
CDON	0.0196267		U-PAR	0.0985205
NCAM1	0.0196757		CD163	0.105946
CDH5	0.0199452		CDON	0.11041
SCGB3A1	0.0215789		HGF	0.110494
CTSF	0.0235325		CRHBP	0.110895
IL-27	0.0237436		NRTN	0.111947
PAPPA	0.0254177		SIGLEC7	0.119342
CNTN1	0.02585		ICAM3	0.1196
LPL	0.0261728		NID1	0.12079
IL-18R1	0.0277073		IFN-gamma	0.124878
CXCL16	0.0285783		ROBO1	0.127036
Gal-9	0.0289882		CDCP1	0.132429
ST2	0.0290476		FGF-21	0.134165
t-PA	0.0307907		LYVE1	0.136909
APLP1	0.0327356		TIMD4	0.137287
CCL20	0.033		IGFBP-1	0.137953
CDH2	0.0336		CCL23	0.145438
SOST	0.0338427		CXCL5	0.147111
HO-1	0.0349451		PSGL-1	0.14989
CCL3	0.0371304		TNF	0.151565
EN-RAGE	0.0379355		CASP-8	0.156245
CCL18	0.038383		SLAMF7	0.156412
HGF	0.0410833		ITGB1	0.156602
CA5A	0.0411789		IL8	0.156809
TINAGL1	0.0418144		MFGE8	0.157333
SIRPB1	0.0418776		FGF-21	0.158105
ITGB1	0.0429091		IL33	0.17276
B4GAT1	0.0458824		PAR-1	0.174263
CTSH	0.04596		TNFRSF10A	0.17703
TRAIL-R2	0.0462574		IL-27	0.178524
CTSO	0.0488932		OPN	0.179529
PILRA	0.0501923		P4HB	0.182231
PRTN3	0.0511619		IL-1ra	0.183962
ST6GAL1	0.0543551		AHCY	0.185029
TIMP1	0.0544444		SELE	0.185593
MMP-2	0.054566		TRANCE	0.186336
CLEC5A	0.0648807		GUSB	0.186357
ACE2	0.0670991		GDF-2	0.186841
CA1	0.0671273		CD1C	0.187413
CHRDL2	0.0681786		REG1A	0.187568
PCSK9	0.0812281		SAA4	0.188109
FGF-23	0.0814513		EN-RAGE	0.191895
GDF-2	0.0819826		VSIG2	0.199966
RETN	0.085069		ACAN	0.200889
TNF	0.0860855		CST5	0.201705
IGFBP-1	0.088		ALCAM	0.201724
PILRB	0.088		LAMA4	0.202261
TXNDC5	0.0889667		TINAGL1	0.202552
PTX3	0.0903802		DPP4	0.202876
TSLP	0.0952195		NT-proBNP	0.204533
ITGB2	0.0954426		PD-L2	0.204975
OSM	0.0959677		RARRES2	0.221032
CCL15	0.0968889		MARCO	0.221248
CD163	0.097152		B4GAT1	0.222381
Notch 3	0.107181		FAP	0.228781
hOSCAR	0.108369		MCP-2	0.230264
PTPRS	0.109023		SSC4D	0.231023
MPO	0.109649		IL-10RA	0.232031
SERPINA5	0.109687		MMP-10	0.238075
IGLC2	0.109727		t-PA	0.239761
FABP4	0.114044		ROR1	0.239788
PRSS8	0.114388		PRELP	0.24
KLK6	0.114857		CD177	0.241
PRSS27	0.124882		CCL3	0.243036
CCL3	0.125956		CA5A	0.244696
CRELD2	0.130725		ALDH1A1	0.250964
IL33	0.13341		TMSB10	0.252886
ENPP7	0.133857		IGLC2	0.259917
VCAM1	0.134894		SCGB3A1	0.260615
TM	0.136917		TR-AP	0.260732
NOTCH1	0.137427		ADAM-TS13	0.260965
FAP	0.137796		CD59	0.26332
LAMA4	0.137887		MCP-3	0.263397
FGF-23	0.138541		CD58	0.264717
RELT	0.138575		CHIT1	0.267067
CCL16	0.139393		SELP	0.267268
SEMA7A	0.147627		PTX3	0.267597
TR	0.147709		CCL3	0.268622
PEAR1	0.147973		RNASE3	0.268763
ADGRE2	0.149842		OMD	0.269139
TNFSF14	0.149908		CR2	0.270385
IL18	0.150312		IL-1RT1	0.270916
IL18	0.151		SPARCL1	0.271325
MB	0.15195		ADM	0.272911
CXCL10	0.152232		NRP1	0.273575
CCL4	0.152308		MMP-3	0.275195
EGFR	0.152911		FCGR2A	0.275531
C2	0.15364		ARTN	0.275534
VEGFD	0.153885		CD74	0.275677
VCAN	0.15558		CD79B	0.278085
LTBR	0.163583		NADK	0.278341
IGFBPL1	0.164756		FSTL3	0.285831
IL-20RA	0.169236		MATN2	0.287138
FCRL1	0.169976		NT-proBNP	0.298714
MMP7	0.177102		IDUA	0.299318
TR-AP	0.178381		CCL4	0.299953
P4HB	0.179527		vWF	0.306276
DAG1	0.181801		TIMP1	0.306744
PRCP	0.1828		TFF2	0.307676
CD109	0.184372		FAM3C	0.307789
CNDP1	0.18689		LOX-1	0.314057
TNFRSF14	0.187726		CD300LG	0.324045
CLEC14A	0.188138		TSLP	0.324674
CD97	0.192205		CA6	0.325627
CX3CL1	0.193922		KIT	0.325855
ARTN	0.194202		ANG	0.327578
AHCY	0.194576		SOD2	0.328637
GAS6	0.199244		SPINK1	0.329724
Flt3L	0.206387		AZU1	0.330783
XCL1	0.206593		FUT3/FUT5	0.331913
FS	0.208372		FCGR3B	0.337574
PD-L2	0.218674		TNFRSF14	0.337665
JAM-A	0.218681		IL7R	0.338225
CD209	0.225247		IL-20RA	0.338237
DPP4	0.231123		TIE2	0.340466
CLUL1	0.236505		CD97	0.343518
CD58	0.236787		NOV	0.3436
CD74	0.23727		PEAR1	0.3485
DIABLO	0.239372		CD4	0.365803
PARP-1	0.241937		FCRL1	0.384492
ADAM-TS13	0.245575		IL-4RA	0.385093
GDF-15	0.246898		SCF	0.389163
TNFRSF11A	0.246995		XG	0.392345
PDGFRB	0.247691		XCL1	0.397434
REN	0.253949		MMP-1	0.407357
FBP1	0.25804		ANGPTL1	0.413592
PON3	0.259317		ICAM1	0.41404
TCN2	0.26408		GNLY	0.414911
RAGE	0.264736		CCL20	0.419107
ENPP2	0.266772		CPA1	0.420254
AGRP	0.269754		SRC	0.421078
NOMO1	0.273154		DKK3	0.421449
ENG	0.273469		THOP1	0.421655
CA2	0.273647		ADGRE2	0.435981
F7	0.274048		RELT	0.43659
ALDH1A1	0.274057		FKBP4	0.437148
SOD2	0.274777		TFPI	0.44019
B4GALT1	0.275298		MBL2	0.448537
SERPINB8	0.280208		CD164	0.450195
CD6	0.280319		SCF	0.451533
SPON2	0.280588		ITGB1BP2	0.452505
METRNL	0.281637		REG3A	0.452958
CA4	0.282243		PROC	0.453858
QPCT	0.291318		IL5	0.453868
CD40	0.292167		NID2	0.45388
TFPI	0.295486		SLAMF1	0.454356
PLA2G7	0.2988		LIF	0.454436
CHI3L1	0.299452		GAS6	0.454462
IL-17C	0.30657		SEMA7A	0.455411
ANGPTL4	0.306757		TNXB	0.456345
HAOX1	0.310529		CCL11	0.456422
CRTAC1	0.317268		LDL receptor	0.457453
HTRA2	0.319929		CCL19	0.458306
INHBC	0.323363		AOC3	0.458643
MFGE8	0.324887		BNP	0.460157
FCN2	0.325216		EFEMP1	0.467723
MEPE	0.325807		ENG	0.46865
Dkk-1	0.32613		TM	0.469082
CR2	0.326288		PSP-D	0.470345
DEFA1	0.327762		IL2	0.470987
GNLY	0.328308		CCL17	0.471081
CEACAM8	0.328356		VEGFD	0.471397
IL7	0.328586		VASN	0.472458
NADK	0.32879		APLP1	0.472924
MEP1B	0.329064		DAB2	0.488933
IL-1ra	0.329069		IL-18R1	0.516863
XG	0.329553		PCSK9	0.520033
KIT	0.330333		BOC	0.523572
NOV	0.348543		SOST	0.527377
CCDC80	0.349525		SPON1	0.532032
LRIG1	0.349802		CGA	0.533551
CCL17	0.350108		IL-17C	0.533919
LYVE1	0.350743		AXIN1	0.541339
ITGA5	0.356016		CTSO	0.545472
NT-3	0.358387		GAL	0.546088
SERPINA12	0.359036		IGF2R	0.546143
ESAM	0.359725		STIP1	0.546151
GT	0.368352		SHPS-1	0.549537
TPP1	0.374869		USP8	0.550767
IL16	0.380349		LTBR	0.550945
CCL19	0.388031		4E-BP1	0.552187
S100P	0.389417		JAM-A	0.552312
TIE2	0.38996		KLK6	0.554341
RARRES2	0.400996		CD109	0.555684
FKBP4	0.401203		DPP7	0.555985
GAL	0.403054		PRSS27	0.557182
CASP-8	0.411862		FAS	0.558992
uPA	0.412336		MB	0.559194
FAM3C	0.412508		TPP1	0.560015
VASN	0.413174		NEMO	0.560093
vWF	0.428288		BMP-6	0.561046
VEGFA	0.429734		NECTIN2	0.57432
IL13	0.432558		OPG	0.574322
IL-22 RA1	0.438149		CXCL6	0.574622
CST5	0.43815		S100P	0.574687
BMP-6	0.438367		IL-1RT2	0.584177
GLRX	0.439616		IL13RA1	0.588923
SELL	0.43963		CTSH	0.590103
C1QTNF1	0.439822		PDGF subunit B	0.593591
TNFRSF10C	0.440706		SERPINA7	0.597797
LIF-R	0.440952		TNFB	0.599738
TIE1	0.460852		B4GALT1	0.600491
SELE	0.461533		IL-17D	0.60223
IL4	0.462478		IL-6RA	0.606337
SPINK5	0.464087		MCP-4	0.608555
RNASE3	0.466237		PTPRS	0.609057
TGF-alpha	0.467007		TFF3	0.619092
CDH1	0.467557		PRSS8	0.626973
PAM	0.478263		MMP12	0.627717
IgG Fc receptor II-b	0.482142		AXL	0.628591
CD79B	0.492195		CDH1	0.630248
ITGB7	0.493095		PCOLCE	0.631119
CTSZ	0.493776		CD93	0.631413
CXCL5	0.493894		CRTAC1	0.631569
NT-proBNP	0.494042		PON3	0.63166
REG3A	0.507431		STK4	0.631668
ITGAM	0.508194		MMP-9	0.632622
SLAMF1	0.5088		MEP1B	0.633736
THOP1	0.512674		LILRB5	0.634549
CXCL11	0.513068		IL16	0.63554
WFIKKN2	0.513156		CD2AP	0.636054
IL-1 alpha	0.514485		IL-12B	0.636898
NPDC1	0.51501		IGFBP3	0.637399
GDNF	0.521797		C1QTNF1	0.640568
CCL5	0.530114		CDH2	0.641947
PAG1	0.531373		ADA	0.642543
CANT1	0.531853		TWEAK	0.642591
KLK10	0.532		ENPP7	0.64276
VSIG2	0.53649		VCAM1	0.644227
APEX1	0.537887		SERPINA5	0.646085
SHPS-1	0.538033		IGFBPL1	0.648077
CD4	0.538776		PAMR1	0.649621
PLC	0.539582		METRNL	0.649711
CLSTN2	0.5397		AMBP	0.650671
CST3	0.540449		CSTB	0.651935
SERPINB6	0.545818		Gal-3	0.653636
ROBO1	0.54721		TGFBI	0.653642
QDPR	0.551148		PDGFRB	0.654684
UMOD	0.560785		SNAP23	0.656484
CSF-1	0.562705		OPG	0.657244
CTRC	0.572256		VEGFA	0.661467
IFN-gamma	0.574255		FABP2	0.661863
EPHB4	0.575111		MESDC2	0.661874
ACP6	0.578684		THPO	0.663798
IDUA	0.585703		SPON2	0.665532
NUDT5	0.585781		SELL	0.666951
FGF-5	0.587233		TXNDC5	0.668424
AOC3	0.598775		LRP11	0.668768
COL1A1	0.601081		PPIB	0.669888
TGFBR3	0.602555		CLEC11A	0.674215
NT-proBNP	0.610638		COMP	0.674667
AXL	0.637926		NUDT5	0.676061
CA3	0.643215		NOTCH1	0.677003
CRIM1	0.644533		FGF-19	0.677763
MCP-2	0.644646		IL-10RB	0.678171
IL-1RT2	0.64478		F11	0.678679
CCL14	0.645857		KYAT1	0.68288
IL-10RA	0.645861		CCL5	0.686883
TGM2	0.64592		SPINT1	0.688012
MMP-3	0.645921		CD6	0.694643
CA13	0.646398		GLRX	0.695454
NRTN	0.64658		PTPRF	0.695916
PPP1R2	0.646752		PRCP	0.696544
MET	0.646828		HAOX1	0.705546
LTBP2	0.646871		KLK10	0.706682
SPON1	0.646949		Beta-NGF	0.709748
PLXNB2	0.647003		FCRL5	0.714433
Gal-4	0.647119		NPTXR	0.716058
CXCL1	0.647275		IgG Fc receptor II-b	0.717633
IL1RL2	0.647362		PAPPA	0.717681
CCL11	0.647377		ARG1	0.721445
CXCL1	0.647581		MCP-1	0.721678
PTPRF	0.647602		HO-1	0.722521
uPA	0.647965		PTPN6	0.723758
TWEAK	0.648012		HDGF	0.731326
TLT-2	0.648172		PLC	0.738781
GUSB	0.648178		CCL28	0.743728
COL18A1	0.648393		MMP-2	0.744511
ARG1	0.648645		CST3	0.748764
MATN2	0.648777		MEGF9	0.749882
IL2	0.649103		Gal-4	0.750712
DAB2	0.649106		CCL25	0.751565
IL13RA1	0.650279		CD84	0.751832
PGF	0.650289		TIMP4	0.751847
Ep-CAM	0.65056		CD46	0.752381
CD177	0.651597		STAMBP	0.75271
LOX-1	0.653014		ST1A1	0.753088
IL-12B	0.653258		IL1RL2	0.754844
MSMB	0.653661		CTSZ	0.754898
ANGPTL1	0.671657		CXCL1	0.755324
AZU1	0.675625		DSC2	0.756055
CPB1	0.676495		KIM1	0.756546
Beta-NGF	0.678356		SERPINB8	0.757587
SORT1	0.681046		LEP	0.764856
REG1A	0.681062		CCL21	0.765805
TNC	0.682033		CD40	0.76897
SRC	0.682109		CXCL1	0.770809
HB-EGF	0.694439		TSHB	0.771586
ALCAM	0.694573		UMOD	0.772257
COMT	0.69615		CASP-3	0.772491
CD46	0.696806		FUCA1	0.773294
TSHB	0.696927		DECR1	0.773323
Gal-3	0.704907		SPINT2	0.773958
FUCA1	0.711162		IL-17RA	0.779441
ANGPT2	0.712457		TNFRSF11A	0.790989
SOD1	0.714931		CD5	0.793774
CD244	0.716242		SCARF1	0.79422
MCP-4	0.717657		ANGPTL4	0.79524
CSTB	0.721958		MIF	0.796403
TGFBI	0.721974		MMP7	0.796485
ICAM-2	0.722977		TRAIL	0.796591
CD93	0.723212		LRIG1	0.796867
ENO2	0.723265		CLUL1	0.796977
ADA	0.723906		FCER2	0.797676
DLK-1	0.72401		TR	0.799026
CDHR5	0.72617		PAI	0.80754
MFAP5	0.726402		PARP-1	0.82515
COCH	0.729809		CA3	0.825207
CCL28	0.730306		MERTK	0.825504
CCL24	0.730459		Dkk-1	0.827005
PEBP1	0.730609		LGMN	0.827141
IL-1RT1	0.730687		GP6	0.82802
BAG6	0.731285		TRAIL-R2	0.828122
PPIB	0.73161		COL1A1	0.828344
PAI	0.731828		FCN2	0.829153
ARSA	0.732949		FGF-5	0.830529
THBS4	0.733188		CD209	0.830998
SPINK1	0.73811		ANGPTL7	0.831248
COMP	0.738983		AP-N	0.831626
CRKL	0.739614		CXCL11	0.831647
CA6	0.739831		HTRA2	0.831892
FABP2	0.740128		IL-22 RA1	0.831923
NQO2	0.740177		HSP 27	0.832261
TIMP4	0.740226		FS	0.832478
CHIT1	0.740557		SUMF2	0.832505
DKK3	0.74149		CA13	0.832514
HDGF	0.744371		CD99L2	0.832786
ANGPTL7	0.744724		FGF-23	0.833204
SERPINA7	0.747075		SDC4	0.83335
PAMR1	0.74865		CRIM1	0.833479
CD84	0.750988		CXCL16	0.833918
ST1A1	0.751758		MCP-1	0.83423
CPA1	0.752242		PARK7	0.834444
BOC	0.754702		ARSA	0.834995
IGFBP-7	0.764824		ANGPT1	0.835033
HSP 27	0.765033		TGM2	0.835748
PAR-1	0.765564		CST6	0.836077
APP	0.766347		CES1	0.836565
MIF	0.766645		HB-EGF	0.836701
IL-2RB	0.767124		CCL24	0.837007
ROR1	0.767754		ENO2	0.838042
F11	0.767905		LAP TGF-beta-1	0.838217
SCF	0.768085		TNC	0.839915
CXCL9	0.76834		NOMO1	0.841367
PTPN6	0.769522		PEBP1	0.841631
STAMBP	0.769701		MFAP5	0.842789
CD300LG	0.770319		GHRL	0.842905
IL7R	0.770954		ANXA4	0.843016
SIRT2	0.771628		CFHR5	0.843353
IL-20	0.771879		EPHB4	0.84462
GP6	0.772102		LIF-R	0.848723
THPO	0.772866		WFIKKN2	0.861361
DSC2	0.777876		DDC	0.863052
IL5	0.793376		ESAM	0.865991
SDC4	0.798373		FETUB	0.867865
TRAIL	0.798469		COL18A1	0.868081
PECAM-1	0.798517		CCL15	0.868323
4E-BP1	0.799589		CD40-L	0.868701
TFF2	0.807474		CHRDL2	0.869511
BLVRB	0.812341		DAG1	0.871465
SCF	0.812908		GIF	0.874774
CD69	0.814009		PLA2G7	0.88971
TFF3	0.814152		COCH	0.89004
CCL25	0.814492		CTSF	0.890089
CD40-L	0.815732		Flt3L	0.890268
SCARF1	0.816018		IL-2RB	0.898887
CCL21	0.828169		PI3	0.900784
RTN4R	0.82904		ACP6	0.902971
PARK7	0.83255		TNFRSF13B	0.904989
PRELP	0.837035		DIABLO	0.905061
PLA2G4A	0.839223		FABP4	0.905508
LEP	0.844219		ICAM-2	0.905782
CD99L2	0.844388		GT	0.909783
PRSS2	0.844949		AGRP	0.911054
FGF-19	0.848543		CANT1	0.920173
IL-17RA	0.850105		REG4	0.921507
IGFBP3	0.861035		SEMA3F	0.921509
BLM hydrolase	0.861541		GLO1	0.921557
MMP-1	0.86256		CNDP1	0.922592
MYOC	0.862789		TCN2	0.923419
CXCL6	0.865019		ITGA5	0.927055
CST6	0.879414		GRAP2	0.92986
BCAM	0.880503		SOD1	0.932663
SNAP29	0.8808		PAM	0.933
ENTPD5	0.882111		TNFRSF10C	0.933826
GRN	0.88364		ENPP2	0.934328
GH	0.883882		CLMP	0.934426
MESDC2	0.884412		PAG1	0.934735
DPP7	0.884983		uPA	0.935273
AP-N	0.885319		SORT1	0.935596
SEMA3F	0.885802		TLT-2	0.935638
THBS2	0.885927		NT-3	0.935709
GIF	0.886431		CX3CL1	0.935796
MBL2	0.886653		SIRT2	0.935843
NPTXR	0.892344		CRELD2	0.936118
GLO1	0.893272		CLEC14A	0.93649
LAP TGF-beta-1	0.8958		APP	0.936679
DECR1	0.897075		PECAM-1	0.936706
CASP-3	0.898938		PLXNB2	0.937136
MMP-9	0.899343		DLK-1	0.937225
CD59	0.903404		DCN	0.937303
SCGB3A2	0.906562		BLVRB	0.937455
AXIN1	0.907172		PPP1R2	0.93761
CD5	0.90819		RTN4R	0.938644
FCRL5	0.908412		MET	0.938984
BST1	0.908493		CCL14	0.939312
KIM1	0.910928		CPB1	0.940075
CGA	0.925078		FGF-23	0.944652
PLTP	0.927608		NPDC1	0.945205
IL-10RB	0.928138		PDGF subunit A	0.945602
CD2AP	0.928503		GP1BA	0.946317
DDC	0.928649		TF	0.946573
FCGR3B	0.929263		IGFBP6	0.946648
REG4	0.929502		REN	0.9468
TNFRSF13B	0.929571		GRN	0.947257
ICAM3	0.929613		APEX1	0.956816
GRAP2	0.929862		CD69	0.962372
PI3	0.929917		TGFBR3	0.967395
BNP	0.930478		CA1	0.967663
LILRB5	0.930487		COLEC12	0.968685
GP1BA	0.9305		CSF-1	0.968734
OMD	0.930628		CCL16	0.971663
CES1	0.930784		SPINK5	0.979152
CRHBP	0.930865		CD244	0.979708
SNAP23	0.931036		SCGB3A2	0.980055
SUMF2	0.931145		LTBP2	0.980137
TMSB10	0.931159		GH	0.980263
IGFBP6	0.931354		RAGE	0.980395
CD164	0.932016		ACE2	0.98046
ANGPT1	0.932016		CCDC80	0.980933
LRP11	0.932146		BST1	0.981277
DCN	0.93256		PLTP	0.981851
SPINT2	0.933289		QDPR	0.982299
ANXA11	0.933659		MSMB	0.982603
TNFRSF9	0.9339		CTRC	0.983368
IL-17D	0.933969		SNAP29	0.983538
PGLYRP1	0.93405		CD8A	0.983601
PIgR	0.934173		PGF	0.983962
LDL receptor	0.93496		SERPINA12	0.984337
CLEC11A	0.939057		ANGPT2	0.984569
SPINT1	0.94125		TNFRSF9	0.984983
STK4	0.942618		CA2	0.985231
CFHR5	0.94324		SERPINB6	0.985371
CLMP	0.944015		THBS2	0.985572
IL-6RA	0.944061		GDF-15	0.985648
USP8	0.947455		ENTPD5	0.986037
ITGB1BP2	0.950246		F7	0.986155
LGMN	0.953529		PIgR	0.986535
IL-17A	0.954936		BAG6	0.986701
PCOLCE	0.956493		MYOC	0.987527
MERTK	0.957914		IL-20	0.987666
SPARCL1	0.959004		IGFBP-7	0.987831
GHRL	0.960668		INHBC	0.987858
COLEC12	0.962323		Ep-CAM	0.988309
FCER2	0.964942		COMT	0.988563
PDGF subunit B	0.965111		TIE1	0.989008
STIP1	0.965636		uPA	0.990007
PDGF subunit A	0.967151		IL7	0.990136
NEMO	0.968828		BCAM	0.990524
SELP	0.971786		THBS4	0.991191
ADM	0.972147		QPCT	0.993946
IGF2R	0.973112		CRKL	0.995152
ANXA4	0.97493		ITGB7	0.995833
OPN	0.975831		PLA2G4A	0.997462
AMBP	0.978874		T	N
KYAT1	0.985912
EFEMP1	0.991688
NRP1	0.992399
CD8A	0.993229
NID2	0.993326
PROC	0.994524
